# Supplementary material for: NaAg2Mo3O9AsO4
Source: Acta Crystallogr Sect E Struct Rep Online. 2010 Sep 4;66(Pt 10):i69. doi: 10.1107/S160053681003463X (PMC2983299; doi:10.1107/S160053681003463X)
Supplement: Supplementary file 1 [file e-66-00i69-sup1.cif]

##############################################################################
###                                                                        ###
###        Electronic paper (Acta Crystallographica Section E)             ###
###                                                                        ###
##############################################################################
#                                                                            #
# This CIF contains the data in a paper accepted for publication in Acta     #
# Crystallographica Section E. It conforms to the requirements of Notes      #
# for Authors for Section E, and has been peer reviewed under the auspices   #
# of the IUCr Commission on Journals.                                        #
#                                                                            #
# Full details of the Crystallographic Information File format               #
# are given in the paper "The Crystallographic Information File (CIF):       #
# a New Standard Archive File for Crystallography" by S. R. Hall, F. H.      #
# Allen and I. D. Brown [Acta Cryst. (1991), A47, 655-685].                  #
#                                                                            #
# The current version of the core CIF dictionary is obtainable from          #
# ftp://ftp.iucr.org/pub/cif_core.dic. The current version number is 2.4.    #
#                                                                            #
# Software is freely available for graphical display of the structure(s) in  #
# this CIF.  For information consult the CIF home page http://www.iucr.org/  #
# cif/home.html                                                              #
#                                                                            #
# This file may be used for bona fide research purposes within the           #
# scientific community so long as proper attribution is given to the journal # 
# article from which it was obtained.                                        #
#                                                                            #
##############################################################################
                                             
data_I
_audit_creation_method     SHELXL97
_chemical_name_systematic
;
sodium disilver arsenatotrimolybdate
;
_chemical_name_common     ?
_chemical_formula_moiety     'Ag2.07 As Mo3 Na0.93 O13'
_chemical_formula_sum     'Ag2.07 As Mo3 Na0.93 O13'
_chemical_formula_structural     'Na Ag2 Mo3 As O13'
_chemical_formula_iupac     'Na Ag2 Mo3 As O13'
_chemical_formula_weight     814.99
_chemical_melting_point     ?
_symmetry_cell_setting     triclinic
_symmetry_space_group_name_H-M     'P -1'
_symmetry_space_group_name_Hall     '-P 1'
loop_
    _symmetry_equiv_pos_as_xyz
    'x, y, z'
    '-x, -y, -z'
_cell_length_a     8.063(2)
_cell_length_b     8.217(2)
_cell_length_c     9.755(3)
_cell_angle_alpha     113.42(2)
_cell_angle_beta     99.490(10)
_cell_angle_gamma     105.84(2)
_cell_volume     542.6(3)
_cell_formula_units_Z     2
_cell_measurement_reflns_used     25
_cell_measurement_theta_min     10
_cell_measurement_theta_max     15
_cell_measurement_temperature     298(2)
_exptl_crystal_description     prism
_exptl_crystal_colour     yellow
_exptl_crystal_size_max     0.34
_exptl_crystal_size_mid     0.26
_exptl_crystal_size_min     0.16
_exptl_crystal_density_diffrn     4.989
_exptl_crystal_density_meas     ?
_exptl_crystal_density_method     'not measured'
_exptl_crystal_F_000     741
_exptl_absorpt_coefficient_mu     10.167
_exptl_absorpt_correction_type     psi-scan
_exptl_absorpt_process_details     '(North <i>et al.</i>, 1968)'
_exptl_absorpt_correction_T_min     0.0549
_exptl_absorpt_correction_T_max     0.1943
_exptl_special_details
;
;
_diffrn_ambient_temperature     298(2)
_diffrn_radiation_type     MoK\a
_diffrn_radiation_wavelength     0.71073
_diffrn_radiation_source     'fine-focus sealed tube'
_diffrn_radiation_monochromator     graphite
_diffrn_measurement_device_type     'Enraf--Nonius CAD-4'
_diffrn_measurement_method     \w/2\q
_diffrn_detector_area_resol_mean     ?
_diffrn_reflns_number     2895
_diffrn_reflns_av_R_equivalents     0.0238
_diffrn_reflns_av_sigmaI/netI     0.0204
_diffrn_reflns_theta_min     2.39
_diffrn_reflns_theta_max     26.97
_diffrn_reflns_theta_full     26.97
_diffrn_measured_fraction_theta_max     0.998
_diffrn_measured_fraction_theta_full     0.998
_diffrn_reflns_limit_h_min     -10
_diffrn_reflns_limit_h_max     2
_diffrn_reflns_limit_k_min     -10
_diffrn_reflns_limit_k_max     10
_diffrn_reflns_limit_l_min     -12
_diffrn_reflns_limit_l_max     12
_diffrn_standards_number     2
_diffrn_standards_interval_count     ?
_diffrn_standards_interval_time     120
_diffrn_standards_decay_%     1.6
_refine_special_details
;
Refinement of <i>F</i>^2^ against ALL reflections. The weighted <i>R</i>-factor
<i>wR</i> and goodness of fit <i>S</i> are based on <i>F</i>^2^, conventional
<i>R</i>-factors <i>R</i> are based on <i>F</i>, with <i>F</i> set to zero for
negative <i>F</i>^2^. The threshold expression of <i>F</i>^2^ >
\s(<i>F</i>^2^) is used only for calculating <i>R</i>-factors(gt) <i>etc</i>.
and is not relevant to the choice of reflections for refinement.
<i>R</i>-factors based on <i>F</i>^2^ are statistically about twice as large
as those based on <i>F</i>, and <i>R</i>- factors based on ALL data will be
even larger.
;
_reflns_number_total     2371
_reflns_number_gt     2282
_reflns_threshold_expression     I>2\s(I)
_refine_ls_structure_factor_coef     Fsqd
_refine_ls_matrix_type     full
_refine_ls_R_factor_all     0.0317
_refine_ls_R_factor_gt     0.0304
_refine_ls_wR_factor_gt     0.0866
_refine_ls_wR_factor_ref     0.0874
_refine_ls_goodness_of_fit_ref     1.243
_refine_ls_restrained_S_all     1.243
_refine_ls_number_reflns     2371
_refine_ls_number_parameters     188
_refine_ls_number_restraints     3
_refine_ls_weighting_scheme     calc
_refine_ls_weighting_details
       'calc w = 1/[\s^2^(Fo^2^)+(0.0402P)^2^+4.8728P] where P=(Fo^2^+2Fc^2^)/3'
_atom_sites_solution_primary     direct
_atom_sites_solution_secondary     difmap
_refine_ls_shift/su_max     0.001
_refine_ls_shift/su_mean     0.000
_refine_diff_density_max     1.981
_refine_diff_density_min     -1.628
_refine_ls_extinction_method     'SHELXL97 (Sheldrick, 2008)'
_refine_ls_extinction_coef     0.0306(10)
_refine_ls_extinction_expression
                                  'Fc^*^=kFc[1+0.001xFc^2^\l^3^/sin(2\q)]^-1/4^'
loop_
    _atom_type_symbol
    _atom_type_description
    _atom_type_scat_dispersion_real
    _atom_type_scat_dispersion_imag
    _atom_type_scat_source
    'O' 'O' 0.0106 0.0060
                         'International Tables Vol C Tables 4.2.6.8 and 6.1.1.4'
    'As' 'As' 0.0499 2.0058
                         'International Tables Vol C Tables 4.2.6.8 and 6.1.1.4'
    'Mo' 'Mo' -1.6832 0.6857
                         'International Tables Vol C Tables 4.2.6.8 and 6.1.1.4'
    'Na' 'Na' 0.0362 0.0249
                         'International Tables Vol C Tables 4.2.6.8 and 6.1.1.4'
    'Ag' 'Ag' -0.8971 1.1015
                         'International Tables Vol C Tables 4.2.6.8 and 6.1.1.4'
_computing_data_collection
                'CAD-4 EXPRESS (Duisenberg, 1992; Mac\'i\<cek & Yordanov, 1992)'
_computing_cell_refinement
                'CAD-4 EXPRESS (Duisenberg, 1992; Mac\'i\<cek & Yordanov, 1992)'
_computing_data_reduction     'XCAD4 (Harms & Wocadlo, 1995)'
_computing_structure_solution     'SHELXS97 (Sheldrick, 2008)'
_computing_structure_refinement     'SHELXL97 (Sheldrick, 2008)'
_computing_molecular_graphics     'DIAMOND (Brandenburg, 1998)'
_computing_publication_material     'WinGX (Farrugia, 1999)'
loop_
    _atom_site_type_symbol
    _atom_site_label
    _atom_site_fract_x
    _atom_site_fract_y
    _atom_site_fract_z
    _atom_site_U_iso_or_equiv
    _atom_site_adp_type
    _atom_site_calc_flag
    _atom_site_refinement_flags
    _atom_site_occupancy
    _atom_site_disorder_assembly
    _atom_site_disorder_group
    Mo Mo1 0.01511(7) 0.28903(7) 0.35866(6) 0.00656(15) Uani d . 1 . .
    Mo Mo2 0.19906(7) 0.41276(7) 0.74653(6) 0.00685(16) Uani d . 1 . .
    Mo Mo3 0.38388(7) 0.55984(7) 1.26729(6) 0.00759(16) Uani d . 1 . .
    As As1 0.44918(8) 0.77640(8) 0.66832(7) 0.00632(17) Uani d . 1 . .
    Ag Ag1 0.40570(9) 0.14320(9) 0.93581(8) 0.0194(3) Uani d P 0.833(4) . .
    Na Na1 0.40570(9) 0.14320(9) 0.93581(8) 0.0194(3) Uani d P 0.167(8) . .
    Ag Ag2 -0.10888(11) 0.15255(13) 0.92123(10) 0.0278(3) Uani d P 0.708(5) . .
    Na Na2 -0.10888(11) 0.15255(13) 0.92123(10) 0.0278(3) Uani d P 0.292(8) . .
    Ag Ag3 0.24782(12) 0.97254(12) 0.47319(11) 0.0173(3) Uani d P 0.527(4) . .
    Na Na3 0.24782(12) 0.97254(12) 0.47319(11) 0.0173(3) Uani d P 0.473(8) . .
    O O1 0.2795(7) 0.7125(7) 1.2563(6) 0.0184(10) Uani d . 1 . .
    O O2 0.2847(7) 0.3639(7) 1.0825(6) 0.0164(10) Uani d . 1 . .
    O O3 0.2647(7) 0.6107(7) 0.9260(6) 0.0189(10) Uani d . 1 . .
    O O4 0.2389(6) 0.4348(6) 0.3654(5) 0.0115(9) Uani d . 1 . .
    O O5 0.3870(6) 0.3088(6) 0.7529(5) 0.0098(8) Uani d . 1 . .
    O O6 0.5302(6) 0.7705(6) 1.5190(5) 0.0111(9) Uani d . 1 . .
    O O7 0.0860(6) 0.1790(7) 0.4672(6) 0.0142(9) Uani d . 1 . .
    O O8 -0.0573(7) 0.1214(7) 0.1630(6) 0.0159(10) Uani d . 1 . .
    O O9 0.0571(6) 0.4905(6) 0.6238(5) 0.0113(9) Uani d . 1 . .
    O O10 0.4147(6) 0.5666(6) 0.6783(5) 0.0094(8) Uani d . 1 . .
    O O11 0.5864(6) 0.9570(7) 0.8439(6) 0.0169(10) Uani d . 1 . .
    O O12 0.2510(6) 0.8156(6) 0.6336(6) 0.0117(9) Uani d . 1 . .
    O O13 0.0388(6) 0.2362(7) 0.7601(6) 0.0135(9) Uani d . 1 . .
loop_
    _atom_site_aniso_label
    _atom_site_aniso_U_11
    _atom_site_aniso_U_22
    _atom_site_aniso_U_33
    _atom_site_aniso_U_12
    _atom_site_aniso_U_13
    _atom_site_aniso_U_23
    Mo1 0.0066(3) 0.0069(3) 0.0065(3) 0.00209(19) 0.00062(19) 0.0042(2)
    Mo2 0.0067(3) 0.0091(3) 0.0067(3) 0.00284(19) 0.00147(19) 0.0059(2)
    Mo3 0.0072(3) 0.0109(3) 0.0066(3) 0.0037(2) 0.00137(19) 0.0060(2)
    As1 0.0066(3) 0.0067(3) 0.0058(3) 0.0016(2) 0.0007(2) 0.0041(2)
    Ag1 0.0228(4) 0.0176(4) 0.0158(4) 0.0095(3) 0.0055(3) 0.0050(3)
    Na1 0.0228(4) 0.0176(4) 0.0158(4) 0.0095(3) 0.0055(3) 0.0050(3)
    Ag2 0.0221(5) 0.0427(6) 0.0234(5) 0.0058(4) 0.0113(3) 0.0224(4)
    Na2 0.0221(5) 0.0427(6) 0.0234(5) 0.0058(4) 0.0113(3) 0.0224(4)
    Ag3 0.0183(5) 0.0123(5) 0.0218(5) 0.0039(3) 0.0041(3) 0.0106(4)
    Na3 0.0183(5) 0.0123(5) 0.0218(5) 0.0039(3) 0.0041(3) 0.0106(4)
    O1 0.016(2) 0.025(3) 0.024(3) 0.012(2) 0.007(2) 0.017(2)
    O2 0.019(2) 0.019(2) 0.011(2) 0.0084(19) 0.0034(19) 0.0054(19)
    O3 0.028(3) 0.019(2) 0.010(2) 0.009(2) 0.007(2) 0.006(2)
    O4 0.0052(19) 0.016(2) 0.013(2) 0.0006(17) 0.0017(17) 0.0086(18)
    O5 0.009(2) 0.015(2) 0.012(2) 0.0073(17) 0.0054(17) 0.0097(18)
    O6 0.014(2) 0.013(2) 0.007(2) 0.0032(17) 0.0051(17) 0.0063(17)
    O7 0.014(2) 0.020(2) 0.017(2) 0.0083(19) 0.0054(18) 0.015(2)
    O8 0.018(2) 0.014(2) 0.011(2) 0.0040(19) 0.0062(19) 0.0019(18)
    O9 0.009(2) 0.011(2) 0.013(2) 0.0027(17) -0.0005(17) 0.0069(18)
    O10 0.010(2) 0.009(2) 0.013(2) 0.0031(16) 0.0038(17) 0.0085(18)
    O11 0.016(2) 0.015(2) 0.013(2) 0.0020(19) 0.0001(18) 0.0046(19)
    O12 0.007(2) 0.013(2) 0.020(2) 0.0061(17) 0.0052(18) 0.0110(19)
    O13 0.011(2) 0.019(2) 0.016(2) 0.0062(18) 0.0047(18) 0.013(2)
_geom_special_details
;
All e.s.d.'s (except the e.s.d. in the dihedral angle between two l.s. planes)
are estimated using the full covariance matrix. The cell e.s.d.'s are taken
into account individually in the estimation of e.s.d.'s in distances, angles
and torsion angles; correlations between e.s.d.'s in cell parameters are only
used when they are defined by crystal symmetry. An approximate (isotropic)
treatment of cell e.s.d.'s is used for estimating e.s.d.'s involving l.s.
planes.
;
loop_
    _geom_bond_atom_site_label_1
    _geom_bond_atom_site_label_2
    _geom_bond_site_symmetry_2
    _geom_bond_distance
    _geom_bond_publ_flag
    Mo1 O8 . 1.728(5) n
    Mo1 O7 . 1.763(4) n
    Mo1 O4 . 1.847(4) n
    Mo1 O9 2_566 2.003(4) n
    Mo1 O12 2_566 2.109(4) n
    Mo1 O9 . 2.356(5) n
    Mo2 O3 . 1.718(5) n
    Mo2 O13 . 1.726(5) n
    Mo2 O9 . 1.925(4) n
    Mo2 O5 . 1.936(4) n
    Mo2 O10 . 2.217(4) n
    Mo2 O7 . 2.452(5) n
    Mo3 O1 . 1.717(5) n
    Mo3 O2 . 1.731(5) n
    Mo3 O5 2_667 1.954(4) n
    Mo3 O4 1_556 1.958(4) n
    Mo3 O6 . 2.229(5) n
    Mo3 O10 2_667 2.252(4) n
    As1 O11 . 1.679(5) n
    As1 O6 1_554 1.681(4) n
    As1 O10 . 1.715(4) n
    As1 O12 . 1.721(4) n
    Ag1 O2 . 2.378(5) n
    Ag1 O11 1_545 2.414(5) n
    Ag1 O3 2_667 2.586(5) n
    Ag1 O11 2_667 2.586(5) n
    Ag2 O13 . 2.322(5) n
    Ag2 O11 1_445 2.336(5) n
    Ag2 O8 1_556 2.452(5) n
    Ag3 O6 2_677 2.330(4) n
    Ag3 O12 . 2.392(5) n
    Ag3 O7 1_565 2.418(5) n
    Ag3 O1 1_554 2.447(5) n
    Ag3 O13 2_566 2.542(5) n
loop_
    _geom_angle_atom_site_label_1
    _geom_angle_atom_site_label_2
    _geom_angle_atom_site_label_3
    _geom_angle_site_symmetry_1
    _geom_angle_site_symmetry_3
    _geom_angle
    _geom_angle_publ_flag
    O8 Mo1 O7 . . 106.5(2) ?
    O8 Mo1 O4 . . 97.9(2) ?
    O7 Mo1 O4 . . 99.3(2) ?
    O8 Mo1 O9 . 2_566 108.7(2) ?
    O7 Mo1 O9 . 2_566 143.3(2) ?
    O4 Mo1 O9 . 2_566 86.02(19) ?
    O8 Mo1 O12 . 2_566 88.9(2) ?
    O7 Mo1 O12 . 2_566 90.1(2) ?
    O4 Mo1 O12 . 2_566 166.24(19) ?
    O9 Mo1 O12 2_566 2_566 80.47(17) ?
    O8 Mo1 O9 . . 169.15(19) ?
    O7 Mo1 O9 . . 73.34(19) ?
    O4 Mo1 O9 . . 92.76(18) ?
    O9 Mo1 O9 2_566 . 70.15(19) ?
    O12 Mo1 O9 2_566 . 80.27(17) ?
    O3 Mo2 O13 . . 104.5(2) ?
    O3 Mo2 O9 . . 98.4(2) ?
    O13 Mo2 O9 . . 103.7(2) ?
    O3 Mo2 O5 . . 106.0(2) ?
    O13 Mo2 O5 . . 96.0(2) ?
    O9 Mo2 O5 . . 143.54(19) ?
    O3 Mo2 O10 . . 90.5(2) ?
    O13 Mo2 O10 . . 163.3(2) ?
    O9 Mo2 O10 . . 80.67(18) ?
    O5 Mo2 O10 . . 72.53(17) ?
    O3 Mo2 O7 . . 166.5(2) ?
    O13 Mo2 O7 . . 82.7(2) ?
    O9 Mo2 O7 . . 68.61(18) ?
    O5 Mo2 O7 . . 84.14(17) ?
    O10 Mo2 O7 . . 84.01(16) ?
    O1 Mo3 O2 . . 103.3(2) ?
    O1 Mo3 O5 . 2_667 97.1(2) ?
    O2 Mo3 O5 . 2_667 101.0(2) ?
    O1 Mo3 O4 . 1_556 101.2(2) ?
    O2 Mo3 O4 . 1_556 93.7(2) ?
    O5 Mo3 O4 2_667 1_556 153.23(19) ?
    O1 Mo3 O6 . . 88.2(2) ?
    O2 Mo3 O6 . . 168.1(2) ?
    O5 Mo3 O6 2_667 . 80.51(18) ?
    O4 Mo3 O6 1_556 . 80.69(18) ?
    O1 Mo3 O10 . 2_667 164.6(2) ?
    O2 Mo3 O10 . 2_667 89.2(2) ?
    O5 Mo3 O10 2_667 2_667 71.43(16) ?
    O4 Mo3 O10 1_556 2_667 86.64(17) ?
    O6 Mo3 O10 . 2_667 79.96(17) ?
    O11 As1 O6 . 1_554 113.4(2) ?
    O11 As1 O10 . . 108.0(2) ?
    O6 As1 O10 1_554 . 110.5(2) ?
    O11 As1 O12 . . 106.6(2) ?
    O6 As1 O12 1_554 . 106.3(2) ?
    O10 As1 O12 . . 112.0(2) ?
    O2 Ag1 O11 . 1_545 166.50(17) ?
    O2 Ag1 O3 . 2_667 92.84(17) ?
    O11 Ag1 O3 1_545 2_667 76.24(16) ?
    O2 Ag1 O11 . 2_667 85.15(16) ?
    O11 Ag1 O11 1_545 2_667 87.38(17) ?
    O3 Ag1 O11 2_667 2_667 92.39(15) ?
    O13 Ag2 O11 . 1_445 125.47(17) ?
    O13 Ag2 O8 . 1_556 142.90(16) ?
    O11 Ag2 O8 1_445 1_556 89.43(17) ?
    O6 Ag3 O12 2_677 . 131.29(16) ?
    O6 Ag3 O7 2_677 1_565 77.75(16) ?
    O12 Ag3 O7 . 1_565 127.64(16) ?
    O6 Ag3 O1 2_677 1_554 98.64(16) ?
    O12 Ag3 O1 . 1_554 92.52(16) ?
    O7 Ag3 O1 1_565 1_554 129.80(17) ?
    O6 Ag3 O13 2_677 2_566 121.56(15) ?
    O12 Ag3 O13 . 2_566 106.27(15) ?
    O7 Ag3 O13 1_565 2_566 74.12(16) ?
    O1 Ag3 O13 1_554 2_566 65.54(16) ?
data_global
_journal_date_recd_electronic     2010-07-27
_journal_date_accepted     2010-08-27
_journal_name_full     'Acta Crystallographica, Section E'
_journal_year     2010
_journal_volume     66
_journal_issue     10
_journal_page_first     i69
_journal_page_last     i69
_journal_paper_category     QI
_journal_coeditor_code     WM2387
_publ_contact_author_name     'Professor M. F. Zid'
_publ_contact_author_address
;
Laboratoire de Mat\'eriaux et Cristallochimie
Facult\'e des Sciences
Universit\'e de Tunis ElManar
2092 ElManar Tunis
Tunisia
;
_publ_contact_author_email     faouzi.zid@fst.rnu.tn
_publ_contact_author_fax     '216 71 88 34 24'
_publ_contact_author_phone     '216 71 87 26 00'
_publ_section_title
;
NaAg~2~Mo~3~O~9~AsO~4~
;
loop_
    _publ_author_name
    _publ_author_address
    'Hamza, Hamadi'
;
Laboratoire de Mat\'eriaux et Cristallochimie
Facult\'e des Sciences de Tunis
Universit\'e de Tunis El Manar
2092 Manar II Tunis
Tunisia
;
    'Zid, Mohamed Faouzi'
;
Laboratoire de Mat\'eriaux et Cristallochimie
Facult\'e des Sciences de Tunis
Universit\'e de Tunis El Manar
2092 Manar II Tunis
Tunisia
;
    'Driss, Ahmed'
;
Laboratoire de Mat\'eriaux et Cristallochimie
Facult\'e des Sciences de Tunis
Universit\'e de Tunis El Manar
2092 Manar II Tunis
Tunisia
;
