# Supplementary material for: NaAg2Mo3O9AsO4
Source: Acta Crystallogr Sect E Struct Rep Online. 2010 Sep 4;66(Pt 10):i69. doi: 10.1107/S160053681003463X (PMC2983299; doi:10.1107/S160053681003463X)
Supplement: Supplementary file 2 [file e-66-00i69-Isup2.hkl]

#
# h,k,l, Fc-squared, Fo-squared, sigma(Fo-squared) and status flag
#
data_I
_shelx_title '  ham2 in P -1'
_shelx_refln_list_code          4
_shelx_F_calc_maximum      421.30
_exptl_crystal_F_000       740.68
_reflns_d_resolution_high  0.7835
 
loop_
 _symmetry_equiv_pos_as_xyz
 'x, y, z'
 '-x, -y, -z'
 
_cell_length_a     8.0632
_cell_length_b     8.2171
_cell_length_c     9.7551
_cell_angle_alpha 113.418
_cell_angle_beta   99.486
_cell_angle_gamma 105.836
 
_shelx_F_squared_multiplier     1.000
 
loop_
 _refln_index_h
 _refln_index_k
 _refln_index_l
 _refln_F_squared_calc
 _refln_F_squared_meas
 _refln_F_squared_sigma
 _refln_observed_status
   1   0   0      881.42      940.39     25.11 o
   2   0   0     3060.41     3114.36     36.34 o
   3   0   0      810.47      844.98     23.00 o
   4   0   0      161.50      206.92     14.50 o
   5   0   0    18477.13    17836.15    155.11 o
   6   0   0     7830.73     7735.68    109.78 o
   7   0   0      477.04      490.43     32.46 o
   8   0   0     1237.69     1278.78     57.27 o
   9   0   0      258.32      290.24     23.26 o
  -9   1   0      136.64      150.24     14.12 o
  -8   1   0     3670.69     3541.38    100.08 o
  -7   1   0     5676.79     5405.53    111.44 o
  -6   1   0     1659.36     1702.33     57.31 o
  -5   1   0     7825.32     7157.85    106.84 o
  -4   1   0       12.22       31.20      4.97 o
  -3   1   0     1199.36     1233.96     29.67 o
  -2   1   0      713.84      792.08     17.30 o
  -1   1   0       18.61      129.00      8.40 o
   0   1   0     1201.91     1209.38     12.56 o
   1   1   0       78.36      112.93      4.56 o
   2   1   0     1301.84     1425.76     25.01 o
   3   1   0      199.84      245.66     13.50 o
   4   1   0       48.69       55.81      4.50 o
   5   1   0     5256.63     5346.99     80.06 o
   6   1   0    21021.60    20998.16    190.05 o
   7   1   0       43.11       45.67      7.80 o
   8   1   0     1258.20     1210.38     54.97 o
  -9   2   0     4105.85     3989.90    119.37 o
  -8   2   0     6153.39     6197.17    134.87 o
  -7   2   0    18642.29    17311.32    207.56 o
  -6   2   0      507.51      560.46     30.28 o
  -5   2   0        3.28       14.47      8.54 o
  -4   2   0     4052.56     4275.91     58.78 o
  -3   2   0     4947.17     5086.82     54.20 o
  -2   2   0   135815.56   177617.61   1630.83 o
  -1   2   0    10002.25     9604.14    163.38 o
   0   2   0     1725.66     1779.75     55.61 o
   1   2   0      369.86      388.00      9.40 o
   2   2   0      254.50      290.25     13.60 o
   3   2   0     8183.85     8107.16     82.09 o
   4   2   0      678.60      755.15     27.92 o
   5   2   0     3176.89     2995.93     62.88 o
   6   2   0     2609.48     2741.79     68.48 o
   7   2   0      268.59      271.73     21.44 o
   8   2   0     1143.71     1158.60     57.27 o
 -10   3   0       21.79       34.53     28.90 o
  -9   3   0     3230.41     3220.64    100.59 o
  -8   3   0      820.25      826.90     44.23 o
  -7   3   0     5070.04     5136.87     96.77 o
  -6   3   0      851.76      869.23     34.47 o
  -5   3   0     1469.35     1455.80     39.80 o
  -4   3   0      925.78      815.35     25.78 o
  -3   3   0       66.01       91.44      7.00 o
  -2   3   0     4286.92     4600.61     49.00 o
  -1   3   0     5965.79     5329.18     60.82 o
   0   3   0     6442.42     6474.88     42.59 o
   1   3   0     1220.10     1117.06     18.43 o
   2   3   0     5911.96     5556.96     67.56 o
   3   3   0     6317.10     6179.60     79.99 o
   4   3   0    37183.69    37575.61    241.61 o
   5   3   0       33.79       31.95     13.07 o
   6   3   0     6104.90     5818.56    107.63 o
   7   3   0     1191.74     1153.22     55.17 o
 -10   4   0     3420.73     3380.93    105.95 o
  -9   4   0     5671.00     5899.71    126.14 o
  -8   4   0     2320.04     2377.86     71.04 o
  -7   4   0       80.70      109.10      9.17 o
  -6   4   0      270.05      312.53     20.77 o
  -5   4   0      408.51      368.29     20.63 o
  -4   4   0    15698.41    16320.07    125.48 o
  -3   4   0    27567.22    27561.25    161.55 o
  -2   4   0      292.45      298.61     14.44 o
  -1   4   0      152.49      164.36     11.02 o
   0   4   0       10.85       28.61      2.43 o
   1   4   0       16.55       29.63      7.23 o
   2   4   0    11126.52    10918.59    109.98 o
   3   4   0     5820.05     5701.38     85.02 o
   4   4   0     2967.51     3031.62     67.36 o
   5   4   0       13.36       39.56     14.56 o
   6   4   0      488.57      551.69     38.02 o
 -10   5   0      260.32      267.21     23.76 o
  -9   5   0      100.55       80.30      9.71 o
  -8   5   0     6122.26     5994.83    112.88 o
  -7   5   0      247.48      321.38     25.53 o
  -6   5   0     4066.67     4128.06     75.89 o
  -5   5   0      216.53      269.78     18.35 o
  -4   5   0     4530.85     4606.17     69.43 o
  -3   5   0    23681.07    24068.26    166.10 o
  -2   5   0     3892.31     3833.69     59.63 o
  -1   5   0    12436.32    11836.33    125.85 o
   0   5   0     4105.30     4092.50     45.89 o
   1   5   0      475.27      482.01     28.70 o
   2   5   0    36373.53    35419.76    244.16 o
   3   5   0     1419.65     1371.00     47.81 o
   4   5   0     1755.85     1655.36     55.55 o
   5   5   0      230.56      270.88     21.97 o
   6   5   0      681.89      686.36     45.48 o
  -9   6   0     1445.95     1462.39     60.08 o
  -8   6   0      293.27      348.47     22.52 o
  -7   6   0        6.41        9.47     10.95 o
  -6   6   0     1166.62     1076.30     43.08 o
  -5   6   0    20574.40    20879.06    181.59 o
  -4   6   0       48.88       85.16      7.56 o
  -3   6   0      977.95      952.54     33.69 o
  -2   6   0      579.39      573.08     26.94 o
  -1   6   0       52.04      147.55     42.81 o
   0   6   0     1074.13     1081.08     27.21 o
   1   6   0     1391.30     1391.39     32.02 o
   2   6   0       69.67       74.72      6.61 o
   3   6   0      222.16      292.18     19.95 o
   4   6   0      902.80      991.68     47.93 o
  -9   7   0      474.44      482.78     31.47 o
  -8   7   0     4630.42     4624.33    104.24 o
  -7   7   0      538.70      577.19     35.71 o
  -6   7   0     1920.44     1895.05     59.33 o
  -5   7   0    12598.43    12973.98    153.24 o
  -4   7   0      144.03      145.37     13.17 o
  -3   7   0     7281.61     7433.53    108.13 o
  -2   7   0      271.40      295.95     18.91 o
  -1   7   0      299.65      298.40     13.46 o
   0   7   0    12466.37    12462.78    162.28 o
   1   7   0     5581.66     5501.88     73.05 o
   2   7   0       15.23       44.50      7.11 o
   3   7   0       58.44       79.80      9.41 o
  -8   8   0      440.58      476.52     37.26 o
  -7   8   0     5080.78     5273.22    110.91 o
  -6   8   0      824.48      795.52     42.61 o
  -5   8   0      659.83      565.43     37.06 o
  -4   8   0     2766.99     3029.64     75.79 o
  -3   8   0     1107.14     1226.97     48.51 o
  -2   8   0      420.40      453.37     31.29 o
  -1   8   0      374.23      379.24     18.75 o
   0   8   0      660.65      729.18     29.44 o
   1   8   0      399.00      414.02     21.83 o
   2   8   0      607.51      676.09     43.19 o
  -6   9   0     1975.28     2034.95     73.07 o
  -5   9   0      174.09      227.16     21.01 o
  -4   9   0      873.89      957.63     48.61 o
  -3   9   0      740.89      869.30     47.36 o
  -2   9   0     2126.06     2348.42     76.79 o
  -1   9   0     8944.89     9162.75    110.65 o
   0  -9   1       24.88       57.63     13.47 o
   1  -9   1     1663.68     1666.58     44.86 o
   2  -9   1     1434.73     1439.28     58.22 o
   3  -9   1       24.16       32.72     16.88 o
   4  -9   1       10.21       44.74      6.79 o
   5  -9   1     8641.60     9175.75    148.57 o
   6  -9   1       43.90       23.31     17.06 o
   7  -9   1       92.31      108.32     11.53 o
  -2  -8   1     7115.10     7426.02    136.96 o
  -1  -8   1       67.51       95.09     10.04 o
   0  -8   1      114.18      124.98      7.33 o
   1  -8   1     4828.25     4917.82     67.66 o
   2  -8   1      475.30      556.01     33.97 o
   3  -8   1    11990.86    12893.69    155.74 o
   4  -8   1      135.80      171.50     12.75 o
   5  -8   1      599.83      662.03     35.61 o
   6  -8   1     3157.06     3236.97     84.77 o
   7  -8   1      679.30      791.73     44.15 o
   8  -8   1     9433.73     9701.69    161.66 o
  -4  -7   1       14.56       47.92      7.74 o
  -3  -7   1      843.52      850.65     44.98 o
  -2  -7   1      525.36      872.38     41.39 o
  -1  -7   1      641.94      638.24     24.36 o
   0  -7   1      166.77      197.75     10.83 o
   1  -7   1       17.86       18.60      8.05 o
   2  -7   1      323.66      298.90     22.06 o
   3  -7   1    21985.34    23142.44    194.32 o
   4  -7   1     3862.93     3888.37     76.91 o
   5  -7   1        7.85       14.20     10.80 o
   6  -7   1       22.53       49.80      6.16 o
   7  -7   1      701.60      668.13     38.54 o
   8  -7   1     3463.34     3433.79     88.66 o
   9  -7   1     1237.78     1311.52     62.46 o
  -5  -6   1      197.42      234.38     18.75 o
  -4  -6   1    15066.08    14827.39    181.14 o
  -3  -6   1      900.08      923.72     40.23 o
  -2  -6   1     2326.41     2229.13     60.51 o
  -1  -6   1    12819.12    12492.23     93.65 o
   0  -6   1     6053.27     6013.35     98.25 o
   1  -6   1    16265.31    15602.94     99.69 o
   2  -6   1      141.20      167.70     11.68 o
   3  -6   1      953.04      973.84     34.36 o
   4  -6   1     2490.34     2495.25     54.51 o
   5  -6   1      970.92      998.29     37.55 o
   6  -6   1     4018.72     3870.47     78.21 o
   7  -6   1      347.12      356.62     27.13 o
   8  -6   1      582.94      694.19     38.42 o
   9  -6   1     2604.30     2715.51     83.71 o
  -6  -5   1     1750.26     1815.87     67.22 o
  -5  -5   1     2606.76     2509.06     71.77 o
  -4  -5   1     2313.72     2322.88     62.69 o
  -3  -5   1     1420.15     1312.96     43.71 o
  -2  -5   1       58.77       51.82      5.69 o
  -1  -5   1      205.81      211.85      9.70 o
   0  -5   1      525.11      490.03     30.67 o
   1  -5   1    12583.16    12088.58     75.96 o
   2  -5   1    30248.80    30532.76    183.08 o
   3  -5   1      492.99      438.05     20.57 o
   4  -5   1       62.07       72.11      5.09 o
   5  -5   1     1567.41     1470.10     42.95 o
   6  -5   1      114.55      142.30      9.95 o
   7  -5   1    14605.57    14809.97    170.41 o
   8  -5   1     3757.57     3649.87     89.69 o
   9  -5   1     3852.27     4105.44    106.86 o
  -7  -4   1      314.60      303.03     24.70 o
  -6  -4   1    15366.51    15610.75    184.08 o
  -5  -4   1     3050.47     3016.48     70.97 o
  -4  -4   1     4262.43     4180.57     75.82 o
  -3  -4   1      682.93      612.37     27.79 o
  -2  -4   1     3340.00     3255.65     54.64 o
  -1  -4   1     3837.05     3771.69     99.56 o
   0  -4   1     4471.35     4803.16     94.94 o
   1  -4   1     2911.44     3013.27     35.66 o
   2  -4   1     2519.14     2638.85     41.88 o
   3  -4   1      607.08      622.49     22.19 o
   4  -4   1       43.73       62.12      5.18 o
   5  -4   1     7763.95     7885.96     97.83 o
   6  -4   1        7.31       32.92      4.94 o
   7  -4   1     7432.87     7619.46    119.95 o
   8  -4   1     2466.54     2538.73     76.17 o
   9  -4   1      194.72      198.71     13.98 o
  -8  -3   1     1588.80     1636.26     66.76 o
  -7  -3   1     1264.03     1188.17     52.09 o
  -6  -3   1      643.04      671.38     35.16 o
  -5  -3   1     3537.68     3739.15     71.33 o
  -4  -3   1       65.25       80.00      5.33 o
  -3  -3   1       28.49       25.75      3.99 o
  -2  -3   1      345.48      284.83     15.38 o
  -1  -3   1      321.53      389.96     50.22 o
   0  -3   1    66724.41    66630.36    953.89 o
   1  -3   1       27.19       75.99      3.71 o
   2  -3   1     2574.87     2588.60     36.74 o
   3  -3   1      326.80      426.16     17.36 o
   4  -3   1      901.58      833.82     27.22 o
   5  -3   1    41252.54    42653.64    258.27 o
   6  -3   1     2907.10     2948.28     66.55 o
   7  -3   1     3836.51     3908.52     89.41 o
   8  -3   1     1118.44     1173.28     55.17 o
   9  -3   1     1176.01     1163.68     64.06 o
  -8  -2   1     5828.60     5846.34    118.76 o
  -7  -2   1     3117.61     3140.37     77.08 o
  -6  -2   1       12.47        6.70     12.59 o
  -5  -2   1     1278.06     1251.86     37.87 o
  -4  -2   1      230.90      272.79     16.56 o
  -3  -2   1     2849.04     2955.44     44.93 o
  -2  -2   1      656.67      717.80     19.16 o
  -1  -2   1     2667.80     2752.68     23.01 o
   0  -2   1     2397.95     2366.19     19.30 o
   1  -2   1     2342.45     2353.91     19.81 o
   2  -2   1     4453.39     4531.80     46.55 o
   3  -2   1    13065.47    13653.61    101.85 o
   4  -2   1        7.16       10.42      6.37 o
   5  -2   1    10314.07     9726.07    119.34 o
   6  -2   1    12110.37    11704.41    150.75 o
   7  -2   1       79.33      221.12     19.33 o
   8  -2   1       18.95       73.20     11.04 o
   9  -2   1       98.79      122.86     14.09 o
  -9  -1   1      373.82      517.90     40.46 o
  -8  -1   1     3244.95     3330.95     84.30 o
  -7  -1   1    10653.16    10755.86    139.33 o
  -6  -1   1      149.08      137.37     11.62 o
  -5  -1   1       75.19      128.48      9.14 o
  -4  -1   1     2805.20     2764.64     45.90 o
  -3  -1   1      378.05      358.09     14.38 o
  -2  -1   1   177492.75   232954.70   1964.43 o
  -1  -1   1      459.66      502.62     39.73 o
   0  -1   1     1886.26     1972.26     13.96 o
   1  -1   1       82.72       98.57      7.18 o
   2  -1   1     2436.76     2494.15     36.41 o
   3  -1   1     8039.67     7178.85     82.42 o
   4  -1   1     1164.29     1110.58     37.07 o
   5  -1   1      685.94      620.86     33.75 o
   6  -1   1      983.03      974.45     44.30 o
   7  -1   1      206.55      242.02     17.35 o
   8  -1   1     1512.34     1392.65     66.40 o
   9  -1   1     3788.07     3605.08    110.93 o
  -9   0   1      950.89      989.70     52.05 o
  -8   0   1      828.56      921.59     47.27 o
  -7   0   1     4688.28     4905.63     90.56 o
  -6   0   1      432.78      464.18     25.35 o
  -5   0   1     6581.33     6515.97     81.00 o
  -4   0   1     1538.73     1636.81     33.92 o
  -3   0   1        0.80       29.91      2.56 o
  -2   0   1      760.05      764.48     15.61 o
  -1   0   1     3240.37     3519.47     22.82 o
   0   0   1     1459.61     1415.43     38.56 o
   1   0   1       43.89       71.81      5.56 o
   2   0   1      451.31      484.40     17.39 o
   3   0   1     1010.50      880.48     27.01 o
   4   0   1    55277.25    49625.29    284.78 o
   5   0   1      633.87      626.82     30.00 o
   6   0   1     1352.29     1665.50     54.71 o
   7   0   1     4645.76     4481.75    102.54 o
   8   0   1     2767.74     2971.67     89.42 o
   9   0   1     5129.08     5080.46    135.33 o
  -9   1   1    10961.28    11274.62    185.84 o
  -8   1   1      442.60      517.33     38.38 o
  -7   1   1      316.09      391.78     25.43 o
  -6   1   1     1135.26     1253.12     47.41 o
  -5   1   1     4503.36     4321.14     81.14 o
  -4   1   1    86976.22    87321.89    385.75 o
  -3   1   1     6372.07     5770.52     54.07 o
  -2   1   1      229.05      234.02      8.90 o
  -1   1   1      626.05      640.55     14.93 o
   0   1   1     2405.56     2299.87     27.99 o
   1   1   1     1418.95     1339.29     16.53 o
   2   1   1      224.83      374.63     15.24 o
   3   1   1     2150.06     2103.88     41.77 o
   4   1   1     3834.68     3803.79     63.91 o
   5   1   1      104.11      101.69      7.81 o
   6   1   1      109.39      110.97      9.12 o
   7   1   1     4233.31     4262.42    100.12 o
   8   1   1      361.57      337.73     29.48 o
 -10   2   1      494.61      574.23     37.69 o
  -9   2   1     4568.69     4418.59    123.44 o
  -8   2   1     1983.22     1967.90     74.14 o
  -7   2   1     1763.73     1846.76     59.77 o
  -6   2   1     4937.03     5007.08     82.65 o
  -5   2   1      171.11      166.26     11.22 o
  -4   2   1     5132.67     5057.62     59.13 o
  -3   2   1    10312.01     9988.14     75.97 o
  -2   2   1     4865.88     5077.30     47.54 o
  -1   2   1     8908.04     7699.41     76.40 o
   0   2   1     3197.16     2968.48     26.12 o
   1   2   1       31.82       75.02      5.02 o
   2   2   1    92580.68    81994.04    333.33 o
   3   2   1       19.37       27.81      4.02 o
   4   2   1    13057.25    13132.32    130.87 o
   5   2   1     5452.26     5449.98     91.86 o
   6   2   1      726.59      672.45     39.28 o
   7   2   1     8928.24     8756.07    149.85 o
   8   2   1      143.63      141.42     12.60 o
 -10   3   1     1752.74     1899.89     85.76 o
  -9   3   1      520.71      544.14     41.68 o
  -8   3   1      171.02      195.16     17.29 o
  -7   3   1      152.90      158.12     10.79 o
  -6   3   1     5673.95     5659.49     83.50 o
  -5   3   1    21018.79    21140.87    152.05 o
  -4   3   1       19.82       30.19      3.19 o
  -3   3   1      737.66      726.95     21.47 o
  -2   3   1     1570.86     1497.13     29.11 o
  -1   3   1      535.10      474.72     11.80 o
   0   3   1     3129.37     2802.76    106.40 o
   1   3   1     4803.43     4612.30     41.99 o
   2   3   1     2546.57     2514.04     49.08 o
   3   3   1     1337.07     1245.49     39.69 o
   4   3   1       87.28       85.37      6.94 o
   5   3   1       15.66       36.52     13.93 o
   6   3   1      200.42      273.40     21.40 o
   7   3   1     1776.39     1832.84     70.56 o
 -10   4   1     6032.45     5953.93    135.66 o
  -9   4   1      142.97      150.70     14.42 o
  -8   4   1     3393.37     3424.03     82.74 o
  -7   4   1     1694.67     1588.61     49.40 o
  -6   4   1     3512.22     3516.72     66.25 o
  -5   4   1    15989.89    16519.76    140.01 o
  -4   4   1     1236.45     1214.67     33.56 o
  -3   4   1    13929.69    13853.16    111.66 o
  -2   4   1      264.64      272.11     15.62 o
  -1   4   1      691.13      702.15     17.04 o
   0   4   1    53294.25    48511.77    838.36 o
   1   4   1     5788.78     5577.37     53.28 o
   2   4   1     5225.64     5223.29     80.19 o
   3   4   1      625.82      690.21     32.45 o
   4   4   1       17.67       28.22      6.07 o
   5   4   1     4672.08     4412.25     96.47 o
   6   4   1      633.70      653.32     40.51 o
 -10   5   1       91.87      128.69     10.66 o
  -9   5   1      599.69      620.08     39.70 o
  -8   5   1        4.02        8.48     10.03 o
  -7   5   1    12997.91    13475.82    153.18 o
  -6   5   1      375.04      406.66     24.55 o
  -5   5   1        0.64       -3.21     11.22 o
  -4   5   1     3285.29     3287.22     59.70 o
  -3   5   1     4975.41     5026.79     72.45 o
  -2   5   1       50.57       82.55      6.43 o
  -1   5   1     1404.32     1393.65     27.13 o
   0   5   1      342.27      368.86     15.45 o
   1   5   1     4171.66     4045.86     51.64 o
   2   5   1      893.48      886.00     38.61 o
   3   5   1     1596.37     1645.99     55.54 o
   4   5   1     2587.72     2555.44     74.01 o
   5   5   1     2239.40     2314.64     75.82 o
  -9   6   1     1901.17     2040.82     71.27 o
  -8   6   1     2635.26     2600.18     73.90 o
  -7   6   1     8164.26     8346.70    125.09 o
  -6   6   1      424.50      449.50     28.71 o
  -5   6   1     6459.51     6544.07    100.83 o
  -4   6   1      167.90      162.88     14.25 o
  -3   6   1     1789.15     1894.05     49.34 o
  -2   6   1    14849.22    14338.03    144.42 o
  -1   6   1    12515.82    12053.07     94.32 o
   0   6   1        4.93       24.05      7.32 o
   1   6   1      381.93      362.91     19.00 o
   2   6   1     1421.66     1434.54     52.85 o
   3   6   1     2065.00     2181.80     71.43 o
   4   6   1     1800.33     1712.72     69.22 o
  -9   7   1     2915.56     3097.69     89.84 o
  -8   7   1      262.01      332.48     23.38 o
  -7   7   1      157.38      194.32     14.18 o
  -6   7   1     4113.34     4189.41     89.41 o
  -5   7   1      339.54      351.28     27.43 o
  -4   7   1     3379.33     3332.13     74.28 o
  -3   7   1        5.69       13.75      4.70 o
  -2   7   1        3.35       13.22     10.48 o
  -1   7   1     2166.21     2133.87     73.76 o
   0   7   1      455.85      543.78     23.95 o
   1   7   1     7353.63     7361.74     88.66 o
   2   7   1     3897.43     3994.02     97.96 o
   3   7   1      812.25      788.52     49.17 o
  -8   8   1     2159.39     2260.55     76.46 o
  -7   8   1      678.06      671.50     40.40 o
  -6   8   1     1938.95     2066.98     66.64 o
  -5   8   1      575.61      615.30     36.97 o
  -4   8   1     1394.76     1410.97     53.56 o
  -3   8   1    11000.44    11492.00    157.75 o
  -2   8   1      205.52      240.74     18.30 o
  -1   8   1     1142.19     1229.84     64.63 o
   0   8   1     3393.33     3558.37     66.13 o
   1   8   1      902.90      904.57     35.63 o
  -5   9   1      421.11      485.98     31.73 o
  -4   9   1      132.00      177.43     15.16 o
  -3   9   1     1651.08     1762.73     69.62 o
  -2   9   1       18.20       -4.61     20.03 o
   2 -10   2      108.82      113.62      7.52 o
   3 -10   2    10311.75    10934.31    171.82 o
   4 -10   2      188.85      217.37     17.43 o
   5 -10   2       18.83       42.15     17.23 o
  -1  -9   2     2133.78     2021.64     51.85 o
   0  -9   2      735.55      799.80     31.96 o
   1  -9   2     5452.57     5378.29    160.69 o
   2  -9   2        0.01       14.91     10.57 o
   3  -9   2        0.33       24.14     12.98 o
   4  -9   2     3839.30     4144.00     95.27 o
   5  -9   2     3074.87     3311.58     87.33 o
   6  -9   2     7623.83     7875.03    140.93 o
   7  -9   2       22.91       29.71     16.91 o
  -3  -8   2     1790.03     1716.18     66.34 o
  -2  -8   2       12.43       39.83     18.48 o
  -1  -8   2      968.92      943.99     32.34 o
   0  -8   2     1257.03     1257.30     34.68 o
   1  -8   2    20879.70    21324.39    145.02 o
   2  -8   2     5771.28     5975.88    103.16 o
   3  -8   2       22.14       32.42      6.28 o
   4  -8   2        6.58       18.87     10.18 o
   5  -8   2       11.58       21.76     12.41 o
   6  -8   2     2676.98     2768.39     75.77 o
   7  -8   2     3213.98     3171.35     87.44 o
   8  -8   2     1274.04     1235.60     58.01 o
  -4  -7   2      899.57      836.96     46.25 o
  -3  -7   2     2953.20     2852.74     77.45 o
  -2  -7   2     4046.65     4013.21     85.88 o
  -1  -7   2     5029.37     4858.17     62.69 o
   0  -7   2      530.03      512.11     20.33 o
   1  -7   2        5.31       28.89      5.76 o
   2  -7   2       54.43       70.07      6.19 o
   3  -7   2     1059.88     1151.22     40.25 o
   4  -7   2     1328.46     1250.73     43.92 o
   5  -7   2       75.79       95.90      7.54 o
   6  -7   2      673.21      678.64     37.92 o
   7  -7   2     5527.50     5171.14    105.20 o
   8  -7   2      304.78      290.80     22.34 o
   9  -7   2      390.18      394.19     31.42 o
  -5  -6   2     3869.36     3790.23     92.30 o
  -4  -6   2      856.19      790.14     39.82 o
  -3  -6   2       34.98       56.72      6.37 o
  -2  -6   2      109.09      136.93     10.25 o
  -1  -6   2     9777.78     9540.76    105.49 o
   0  -6   2    33540.60    34670.73    194.04 o
   1  -6   2      386.46      335.53     14.89 o
   2  -6   2      175.49      166.28     11.90 o
   3  -6   2     2843.08     2913.29     58.24 o
   4  -6   2      911.32      922.28     34.45 o
   5  -6   2    16077.72    16541.78    162.54 o
   6  -6   2     6217.16     6135.80    102.78 o
   7  -6   2     6582.73     6532.73    116.67 o
   8  -6   2      145.87      139.65     10.94 o
   9  -6   2       27.81       80.52     10.33 o
  -6  -5   2      737.29      698.81     39.94 o
  -5  -5   2      131.41      144.77      9.86 o
  -4  -5   2     2678.36     2681.68     64.50 o
  -3  -5   2      234.39      226.46     15.72 o
  -2  -5   2        9.56       13.07      9.26 o
  -1  -5   2     2016.15     1939.74     30.66 o
   0  -5   2       11.57       43.12      3.01 o
   1  -5   2       82.90       89.02      5.93 o
   2  -5   2     1173.15     1186.57     32.51 o
   3  -5   2     3964.58     4029.73     62.08 o
   4  -5   2      472.30      527.36     24.09 o
   5  -5   2    17291.52    17595.43    161.55 o
   6  -5   2     5842.32     5700.70     96.68 o
   7  -5   2     1481.93     1477.39     54.61 o
   8  -5   2     1779.43     1854.46     68.13 o
   9  -5   2      661.89      800.91     48.29 o
  -7  -4   2     5039.60     4908.70    106.75 o
  -6  -4   2     1244.59     1248.41     47.72 o
  -5  -4   2      170.37      157.23     12.58 o
  -4  -4   2     1327.36     1167.50     38.70 o
  -3  -4   2      511.28      768.28     28.58 o
  -2  -4   2    73363.39    77691.23    328.20 o
  -1  -4   2       85.42      101.17     10.22 o
   0  -4   2      302.01      349.90     11.15 o
   1  -4   2     4876.62     4827.20     40.09 o
   2  -4   2     8039.48     8234.44     78.33 o
   3  -4   2    63308.65    68271.25    300.02 o
   4  -4   2     7322.27     7218.25     87.00 o
   5  -4   2     5509.92     5611.25     85.90 o
   6  -4   2     4193.33     4115.40     81.57 o
   7  -4   2       42.21       55.23      8.34 o
   8  -4   2     4329.43     4221.05    103.97 o
   9  -4   2       50.81        2.80     24.92 o
  -8  -3   2      579.90      674.92     41.42 o
  -7  -3   2     2071.74     2153.22     65.00 o
  -6  -3   2       63.69       85.56      7.53 o
  -5  -3   2     1713.67     1656.36     46.22 o
  -4  -3   2      662.31      637.25     26.35 o
  -3  -3   2     3386.02     3413.60     52.72 o
  -2  -3   2      458.19      428.61     16.99 o
  -1  -3   2      251.91      256.53      9.81 o
   0  -3   2     5792.14     5537.43    120.80 o
   1  -3   2     1200.11     1114.80     16.87 o
   2  -3   2       46.35       50.55      4.86 o
   3  -3   2    21273.18    22135.66    144.58 o
   4  -3   2    43440.75    44860.81    249.40 o
   5  -3   2      254.73      340.02     22.03 o
   6  -3   2      906.67      950.01     41.02 o
   7  -3   2      399.68      440.51     34.59 o
   8  -3   2     2742.29     2663.42     88.34 o
   9  -3   2     5483.79     5447.44    143.24 o
  -8  -2   2     2337.31     2245.83     70.08 o
  -7  -2   2        5.76       12.23     10.80 o
  -6  -2   2     3368.42     3351.75     67.53 o
  -5  -2   2     1963.05     1964.80     45.83 o
  -4  -2   2    67916.57    74755.99    313.14 o
  -3  -2   2     7549.46     7811.89     73.70 o
  -2  -2   2       21.94       26.83      2.35 o
  -1  -2   2      298.95      410.44     11.71 o
   0  -2   2    10734.39    11299.24    108.60 o
   1  -2   2    22637.31    24192.08    229.08 o
   2  -2   2        6.39       11.73      5.92 o
   3  -2   2      251.64      243.73     15.96 o
   4  -2   2     2798.39     2763.08     55.90 o
   5  -2   2      681.32      898.74     37.37 o
   6  -2   2      393.78      412.25     32.87 o
   7  -2   2     3545.25     3304.01     92.56 o
   8  -2   2     2435.33     2620.53     90.95 o
   9  -2   2       60.07      106.39     11.82 o
  -9  -1   2     2893.04     2991.14     85.29 o
  -8  -1   2      267.76      253.33     19.12 o
  -7  -1   2     6190.84     5905.89     96.57 o
  -6  -1   2      470.59      479.31     25.51 o
  -5  -1   2      280.48      302.59     17.71 o
  -4  -1   2      320.91      361.33     16.71 o
  -3  -1   2     6819.25     6964.05     64.23 o
  -2  -1   2     1884.48     1904.91     29.30 o
  -1  -1   2     2361.09     2340.81     20.47 o
   0  -1   2     1041.76     1065.27     18.92 o
   1  -1   2     4268.24     4381.50     49.42 o
   2  -1   2   100288.36    98385.90    395.73 o
   3  -1   2     1638.26     1750.37     42.63 o
   4  -1   2     5988.65     5774.42     89.66 o
   5  -1   2     6481.99     6448.12    107.60 o
   6  -1   2     2107.04     2169.47     67.68 o
   7  -1   2     8823.25     8548.88    149.45 o
   8  -1   2     1446.94     1418.08     65.49 o
   9  -1   2     5609.19     5533.54    144.23 o
  -9   0   2       32.49       51.98      8.28 o
  -8   0   2      789.47      789.63     39.33 o
  -7   0   2     1627.25     1694.47     49.49 o
  -6   0   2    22566.81    23068.69    173.15 o
  -5   0   2    13855.52    13887.76    113.97 o
  -4   0   2       87.21      104.34      7.60 o
  -3   0   2      340.34      340.94     14.56 o
  -2   0   2      712.58      735.51     20.73 o
  -1   0   2      853.71      918.45     28.41 o
   0   0   2     5686.47     5420.31     60.82 o
   1   0   2     1066.48     1058.41     40.86 o
   2   0   2     2897.91     2773.85     47.61 o
   3   0   2     1323.76     1479.46     38.87 o
   4   0   2     1290.56     1318.51     41.14 o
   5   0   2     8674.88     8137.04    117.64 o
   6   0   2     1339.24     1232.87     50.54 o
   7   0   2      417.48      450.26     35.12 o
   8   0   2     5990.03     5801.00    134.99 o
 -10   1   2     1548.87     1570.50     72.43 o
  -9   1   2     3029.23     3089.73     92.04 o
  -8   1   2     2531.83     2734.54     77.62 o
  -7   1   2       16.31        1.58     15.60 o
  -6   1   2    10654.80    10691.73    129.19 o
  -5   1   2    21836.88    21951.71    155.15 o
  -4   1   2     2251.05     2207.92     41.57 o
  -3   1   2     3805.21     3513.18     47.38 o
  -2   1   2      940.05      949.50     21.92 o
  -1   1   2      227.25      240.86     11.66 o
   0   1   2   148345.55   134976.97   6369.22 o
   1   1   2      367.65      425.73     16.43 o
   2   1   2    16687.78    15377.58    120.89 o
   3   1   2     3717.41     3614.37     61.92 o
   4   1   2       45.98       53.27      5.72 o
   5   1   2    10763.74    10738.40    136.85 o
   6   1   2        5.77       -1.85     14.32 o
   7   1   2      856.01      922.67     50.89 o
   8   1   2     1068.68     1164.96     60.17 o
 -10   2   2       24.51       86.12     30.16 o
  -9   2   2      538.09      649.34     50.74 o
  -8   2   2     1591.48     1518.06     60.16 o
  -7   2   2    13967.19    13916.41    156.34 o
  -6   2   2      573.13      560.70     25.24 o
  -5   2   2     2472.87     2464.08     46.54 o
  -4   2   2       22.82       15.01      7.29 o
  -3   2   2       50.36       27.94      2.86 o
  -2   2   2       46.71       47.90      3.87 o
  -1   2   2     1175.81     1034.16     72.48 o
   0   2   2     3904.00     3637.08     50.27 o
   1   2   2      328.02      312.85     11.29 o
   2   2   2     1889.30     1942.20     43.05 o
   3   2   2      292.13      304.45     20.22 o
   4   2   2     1021.61      940.80     37.72 o
   5   2   2     2815.16     2899.12     72.45 o
   6   2   2    11332.64    11143.02    162.78 o
   7   2   2      606.23      505.85     32.37 o
 -10   3   2     2892.90     2896.37     96.74 o
  -9   3   2     1802.44     1907.21     68.41 o
  -8   3   2     8474.33     8394.86    126.55 o
  -7   3   2    13231.31    13487.80    143.40 o
  -6   3   2     1687.87     1616.06     43.60 o
  -5   3   2    10820.51    10150.06    102.73 o
  -4   3   2      183.52      173.27     10.68 o
  -3   3   2     5575.91     5438.43     64.77 o
  -2   3   2    64140.05    60517.83    263.83 o
  -1   3   2     7849.37     7007.44    268.88 o
   0   3   2     8008.99     7942.25     58.40 o
   1   3   2      799.09      834.60     19.66 o
   2   3   2     1267.01     1259.86     37.99 o
   3   3   2     7054.89     6692.36     99.59 o
   4   3   2     1106.49     1150.67     45.77 o
   5   3   2     1291.48     1242.78     51.20 o
   6   3   2     3253.86     3459.44     94.12 o
 -10   4   2      599.91      661.26     45.07 o
  -9   4   2     4332.70     4398.07     98.97 o
  -8   4   2      189.49      230.09     18.03 o
  -7   4   2      419.78      420.64     26.53 o
  -6   4   2     5405.71     5125.47     81.30 o
  -5   4   2     2771.64     2541.59     53.22 o
  -4   4   2     1349.74     1293.50     35.78 o
  -3   4   2       48.05       71.47      6.40 o
  -2   4   2       18.75       24.20      3.36 o
  -1   4   2     4860.42     4505.50    162.42 o
   0   4   2     2992.37     3016.34     40.23 o
   1   4   2     8894.33     8535.34     73.59 o
   2   4   2     5005.10     4751.55     83.80 o
   3   4   2     2255.63     2247.40     62.56 o
   4   4   2     7410.70     7509.06    126.44 o
   5   4   2      631.53      673.71     43.77 o
  -9   5   2     2736.43     2922.49     80.27 o
  -8   5   2      597.44      679.59     37.35 o
  -7   5   2     3294.73     3440.72     75.27 o
  -6   5   2       53.21       67.98      6.01 o
  -5   5   2     3496.29     3326.13     66.59 o
  -4   5   2     6462.69     6544.29     89.62 o
  -3   5   2    18005.75    18081.61    154.76 o
  -2   5   2      342.98      358.80     21.86 o
  -1   5   2      556.14      562.93     27.37 o
   0   5   2     1962.35     1929.46     36.42 o
   1   5   2      752.53      764.02     25.18 o
   2   5   2     3037.68     2875.82     72.46 o
   3   5   2     1481.49     1432.32     58.07 o
   4   5   2     3836.58     3917.02     98.10 o
  -9   6   2       91.17      104.62      9.92 o
  -8   6   2     7111.94     7327.29    125.46 o
  -7   6   2       81.14       80.17      7.62 o
  -6   6   2     6162.59     6382.36    105.07 o
  -5   6   2       66.55       57.30      6.37 o
  -4   6   2      222.03      201.74     16.22 o
  -3   6   2     5710.16     5916.12     94.89 o
  -2   6   2     1540.55     1660.79     50.38 o
  -1   6   2     8906.06     8643.00    183.61 o
   0   6   2     3093.37     3201.21     53.34 o
   1   6   2      110.59      118.53      9.64 o
   2   6   2     6328.39     6237.15    120.68 o
   3   6   2     1804.70     1844.87     70.32 o
  -8   7   2     1071.22     1036.23     50.29 o
  -7   7   2      642.33      686.40     39.32 o
  -6   7   2       68.53       55.63      7.98 o
  -5   7   2    13510.55    13679.78    168.16 o
  -4   7   2      123.78      129.21      8.91 o
  -3   7   2     1050.87     1127.82     46.04 o
  -2   7   2     3627.02     3650.99     84.54 o
  -1   7   2       50.12       72.67      5.50 o
   0   7   2      532.03      562.07     26.69 o
   1   7   2      610.29      709.11     29.38 o
   2   7   2      221.38      238.38     18.06 o
  -7   8   2       30.17       41.71      8.75 o
  -6   8   2      108.73      122.51      9.65 o
  -5   8   2     2642.34     2931.95     83.61 o
  -4   8   2       84.47      112.87      9.89 o
  -3   8   2     6108.94     6541.95    123.48 o
  -2   8   2       11.11        2.08     16.16 o
  -1   8   2      817.65      845.96     48.81 o
   0   8   2     4440.60     4604.01     81.12 o
   1 -10   3       11.28       19.64     11.92 o
   2 -10   3     3335.53     3281.01     66.02 o
   3 -10   3     5894.93     6186.34    128.19 o
   4 -10   3     5204.15     5518.25    119.87 o
   5 -10   3      785.40      944.32     51.56 o
  -1  -9   3     8815.07     8691.98    153.92 o
   0  -9   3     5705.52     5786.45     81.54 o
   1  -9   3      316.64      327.39     16.43 o
   2  -9   3       12.33       20.06     14.02 o
   3  -9   3       29.77       34.62      7.53 o
   4  -9   3      987.89      959.79     46.93 o
   5  -9   3     6089.59     6461.06    122.87 o
   6  -9   3      330.10      302.69     25.45 o
   7  -9   3     1629.25     1662.86     67.75 o
  -3  -8   3      718.26      613.46     41.07 o
  -2  -8   3      200.49      246.89     19.73 o
  -1  -8   3      154.84      190.97      9.25 o
   0  -8   3      390.59      419.52     20.65 o
   1  -8   3     2848.79     2873.99     50.48 o
   2  -8   3      177.83      195.09     17.20 o
   3  -8   3      497.63      494.25     31.26 o
   4  -8   3      165.50      138.94     10.19 o
   5  -8   3     7848.25     7972.32    127.85 o
   6  -8   3     1433.05     1412.71     57.26 o
   7  -8   3      619.53      598.55     38.33 o
   8  -8   3     2834.36     2889.07     87.97 o
  -5  -7   3      661.18      557.43     42.72 o
  -4  -7   3      126.72      184.43     15.16 o
  -3  -7   3     2401.38     2256.85     68.17 o
  -2  -7   3    18726.74    18267.72    188.35 o
  -1  -7   3        6.08        3.41      6.85 o
   0  -7   3        7.71       20.46      6.88 o
   1  -7   3      207.47      210.33     11.24 o
   2  -7   3     2726.87     2709.64     61.66 o
   3  -7   3    14568.83    15183.99    152.66 o
   4  -7   3     3237.72     3134.14     70.26 o
   5  -7   3     5569.24     5463.18     98.34 o
   6  -7   3      177.45      204.41     17.02 o
   7  -7   3      314.95      326.54     23.15 o
   8  -7   3    11395.77    11049.41    173.91 o
  -6  -6   3     1586.44     1681.41     66.34 o
  -5  -6   3      296.54      346.00     23.56 o
  -4  -6   3       22.65       37.00     12.98 o
  -3  -6   3     2875.44     2711.42     66.16 o
  -2  -6   3      454.49      422.80     25.49 o
  -1  -6   3        6.37       15.78      7.28 o
   0  -6   3     2390.30     2371.32     36.85 o
   1  -6   3      982.58      925.09     23.11 o
   2  -6   3      517.85      486.41     24.03 o
   3  -6   3    18082.88    18054.05    156.46 o
   4  -6   3     5788.57     6014.87     89.13 o
   5  -6   3     3995.62     4111.93     80.17 o
   6  -6   3     1853.18     1802.44     57.00 o
   7  -6   3        7.20       24.56     13.25 o
   8  -6   3     2810.79     2856.14     86.37 o
   9  -6   3     2885.92     2974.63     98.62 o
  -7  -5   3       70.29       68.90     10.18 o
  -6  -5   3     1705.42     1552.54     59.97 o
  -5  -5   3     1542.22     1553.26     52.49 o
  -4  -5   3    31244.82    31314.72    233.79 o
  -3  -5   3        0.01       62.20      5.30 o
  -2  -5   3        7.43       18.66      4.29 o
  -1  -5   3     1812.37     1743.81     29.12 o
   0  -5   3    11727.73    12035.59    229.91 o
   1  -5   3    22245.58    22378.51    109.13 o
   2  -5   3     3040.89     2891.66     52.40 o
   3  -5   3     9308.07     9595.61    102.71 o
   4  -5   3     1531.18     1631.50     43.94 o
   5  -5   3      991.17     1031.35     39.02 o
   6  -5   3     2535.99     2443.75     65.69 o
   7  -5   3     1955.04     2053.77     65.26 o
   8  -5   3       53.44       97.01      9.71 o
   9  -5   3     1665.31     1921.83     75.87 o
  -7  -4   3     2544.55     2514.14     71.68 o
  -6  -4   3     1367.90     1357.49     50.00 o
  -5  -4   3     3446.89     3172.56     67.87 o
  -4  -4   3       75.24      145.68     11.02 o
  -3  -4   3      579.70      523.82     23.28 o
  -2  -4   3     7057.66     7124.79     80.52 o
  -1  -4   3       26.09       40.83      4.79 o
   0  -4   3      402.95      400.23     24.95 o
   1  -4   3    15427.81    15284.24    110.34 o
   2  -4   3    53060.07    58340.75    266.57 o
   3  -4   3     2504.55     2627.43     49.94 o
   4  -4   3      400.28      503.30     24.67 o
   5  -4   3     1082.66     1161.96     41.93 o
   6  -4   3      402.76      455.00     31.19 o
   7  -4   3    11369.83    11337.94    166.06 o
   8  -4   3     2879.56     2823.25     90.35 o
   9  -4   3     3923.67     3705.07    117.09 o
  -8  -3   3     3970.32     3878.78     95.23 o
  -7  -3   3     4054.34     4003.14     86.41 o
  -6  -3   3    27881.26    27793.51    221.40 o
  -5  -3   3      496.08      535.68     27.27 o
  -4  -3   3      133.93      136.19     10.61 o
  -3  -3   3      264.82      257.73     14.93 o
  -2  -3   3    18845.29    19535.67    127.84 o
  -1  -3   3     3497.10     3436.66     32.64 o
   0  -3   3      758.71      847.01     33.01 o
   1  -3   3     1882.88     1951.00     52.16 o
   2  -3   3     6556.69     6984.59     73.37 o
   3  -3   3      950.39      982.58     30.17 o
   4  -3   3      117.55      112.19      9.12 o
   5  -3   3     6343.24     6512.06    102.26 o
   6  -3   3     1446.87     1501.35     55.78 o
   7  -3   3      678.00      751.77     46.81 o
   8  -3   3     9178.97     8984.36    171.68 o
   9  -3   3      277.73      346.34     29.13 o
  -9  -2   3     2569.06     2496.12     80.04 o
  -8  -2   3     3442.70     3367.34     82.46 o
  -7  -2   3        0.07       21.88     11.01 o
  -6  -2   3       95.17       81.62      8.07 o
  -5  -2   3     3934.70     3992.39     64.98 o
  -4  -2   3     3470.30     3570.87     55.76 o
  -3  -2   3    12942.57    13550.51    104.65 o
  -2  -2   3     2554.82     2803.63     41.67 o
  -1  -2   3      410.90      494.97     22.58 o
   0  -2   3   135978.27   188007.86  10055.00 o
   1  -2   3      154.73      191.17      8.02 o
   2  -2   3     3003.55     2839.54     47.36 o
   3  -2   3    10734.38    10930.13    111.38 o
   4  -2   3      270.05      293.37     20.90 o
   5  -2   3    20554.76    18909.07    200.47 o
   6  -2   3     5236.75     4606.60    102.89 o
   7  -2   3     6974.62     6929.75    141.03 o
   8  -2   3       30.99       34.09     22.00 o
   9  -2   3      514.71      527.58     39.51 o
  -9  -1   3      749.63      753.78     44.25 o
  -8  -1   3     4416.26     4297.69     89.45 o
  -7  -1   3     3848.96     3936.34     76.89 o
  -6  -1   3      233.80      226.24     14.80 o
  -5  -1   3     1169.36     1183.69     33.45 o
  -4  -1   3     4228.33     4247.99     59.49 o
  -3  -1   3    10712.99    11601.29     95.32 o
  -2  -1   3     4239.71     4716.23     53.46 o
  -1  -1   3      811.09     1000.59     16.35 o
   0  -1   3     2468.41     2699.07     28.15 o
   1  -1   3      126.43      169.47      8.89 o
   2  -1   3     1481.39     1326.31     35.87 o
   3  -1   3     4315.19     4201.81     73.20 o
   4  -1   3     1170.22     1196.57     44.44 o
   5  -1   3      215.53      239.97     16.52 o
   6  -1   3    18552.66    18295.75    213.13 o
   7  -1   3     1707.14     1688.24     68.74 o
   8  -1   3      107.29      120.43     12.06 o
  -9   0   3      506.07      521.73     36.62 o
  -8   0   3     4112.83     4289.69     86.15 o
  -7   0   3    11131.68    11578.40    129.76 o
  -6   0   3        4.16       17.56      8.33 o
  -5   0   3     9886.89    10441.99    107.48 o
  -4   0   3      288.94      296.42     17.04 o
  -3   0   3      874.28      843.47     27.40 o
  -2   0   3    93987.73    87129.82    379.48 o
  -1   0   3      639.18      681.73     16.15 o
   0   0   3    14036.15    12896.83    201.22 o
   1   0   3     5125.14     4826.20     99.26 o
   2   0   3     6083.13     5888.23     79.64 o
   3   0   3     9044.87     8273.99    107.32 o
   4   0   3        0.19        8.48     12.47 o
   5   0   3     1379.20     1439.89     53.03 o
   6   0   3      841.79      880.55     45.95 o
   7   0   3       49.44       78.75     10.60 o
   8   0   3     2192.93     2199.96     86.08 o
 -10   1   3        1.78       24.44     16.58 o
  -9   1   3     5627.77     6062.41    117.20 o
  -8   1   3      452.41      521.44     30.08 o
  -7   1   3     1480.27     1549.63     46.46 o
  -6   1   3      363.00      477.27     30.32 o
  -5   1   3    11640.87    11057.44    136.43 o
  -4   1   3       50.95       82.12      7.00 o
  -3   1   3     2504.56     2553.61     47.57 o
  -2   1   3     6305.72     6151.80     69.78 o
  -1   1   3     3208.11     3078.54     32.92 o
   0   1   3    18803.21    16796.40    351.13 o
   1   1   3     1026.72      952.10     22.86 o
   2   1   3      626.35      650.95     27.55 o
   3   1   3     3826.19     3663.86     71.07 o
   4   1   3    30647.98    28359.96    234.49 o
   5   1   3     1111.68     1066.47     47.27 o
   6   1   3     2658.42     2549.47     79.72 o
   7   1   3     4627.37     4245.14    115.30 o
 -10   2   3     6347.55     7300.21    180.09 o
  -9   2   3     8954.38     9478.98    167.71 o
  -8   2   3      114.55      110.88      9.41 o
  -7   2   3     6756.23     6594.77     96.59 o
  -6   2   3     1417.34     1470.82     42.61 o
  -5   2   3     2609.46     2510.10     51.14 o
  -4   2   3    33906.91    32797.31    195.91 o
  -3   2   3    11803.94    11287.28    100.68 o
  -2   2   3     5506.51     5387.14     65.19 o
  -1   2   3        8.02       24.15      3.13 o
   0   2   3    12399.06    11462.49    150.78 o
   1   2   3     1685.94     1605.33     74.06 o
   2   2   3     2008.76     1975.60     49.77 o
   3   2   3     2649.39     2541.97     63.20 o
   4   2   3     4317.47     4327.17     87.50 o
   5   2   3     1413.30     1284.42     54.03 o
   6   2   3      489.18      508.57     39.01 o
   7   2   3      874.52      867.19     55.21 o
 -10   3   3      329.68      324.35     28.58 o
  -9   3   3      712.97      686.84     37.67 o
  -8   3   3      995.74      975.50     40.62 o
  -7   3   3     2559.43     2510.97     60.39 o
  -6   3   3     5266.43     4984.72     79.24 o
  -5   3   3      279.07      248.14     18.12 o
  -4   3   3     2139.22     2052.48     44.63 o
  -3   3   3     6437.27     6307.70     77.72 o
  -2   3   3       91.89      121.61      9.89 o
  -1   3   3    26176.29    22819.09   1181.34 o
   0   3   3     5558.26     5240.19     59.16 o
   1   3   3     1057.32     1081.44     25.67 o
   2   3   3    25417.20    23211.36    198.19 o
   3   3   3     1898.48     1947.35     59.53 o
   4   3   3     7133.47     7075.23    121.58 o
   5   3   3     6657.37     6811.25    131.80 o
   6   3   3     1020.28     1153.32     58.75 o
 -10   4   3      232.14      278.46     24.41 o
  -9   4   3     2907.53     2852.63     78.35 o
  -8   4   3      532.97      570.68     33.56 o
  -7   4   3     2283.35     2216.64     59.43 o
  -6   4   3     1613.95     1491.57     46.39 o
  -5   4   3    16035.76    14957.90    145.20 o
  -4   4   3        9.52       11.28     10.00 o
  -3   4   3     1525.98     1604.32     42.54 o
  -2   4   3     5640.83     5420.47     79.49 o
  -1   4   3      272.34      250.04     13.04 o
   0   4   3     2259.45     2289.00     70.67 o
   1   4   3      873.29      851.59     25.62 o
   2   4   3     3836.19     3732.73     81.68 o
   3   4   3     2158.24     2079.47     67.36 o
   4   4   3      191.21      178.33     13.02 o
   5   4   3       83.51      111.38     11.23 o
  -9   5   3       42.02       45.13     16.55 o
  -8   5   3     8160.92     8354.81    130.60 o
  -7   5   3        1.63       10.66     11.28 o
  -6   5   3      601.60      629.89     33.66 o
  -5   5   3     5499.15     5509.23     91.53 o
  -4   5   3     2107.22     2203.36     55.38 o
  -3   5   3    21831.73    22421.88    189.43 o
  -2   5   3     1889.51     1858.64     51.86 o
  -1   5   3        8.45        3.74     17.09 o
   0   5   3    10695.42    10644.72     96.43 o
   1   5   3     3743.71     3776.97     59.00 o
   2   5   3     8301.73     8511.18    138.37 o
   3   5   3      772.26      769.44     45.56 o
   4   5   3      222.69      289.98     23.19 o
  -9   6   3       34.98       32.06     13.37 o
  -8   6   3      691.38      807.61     44.12 o
  -7   6   3    10217.72     9804.47    143.00 o
  -6   6   3       44.82       57.64      6.97 o
  -5   6   3     2089.65     2117.14     63.26 o
  -4   6   3     3714.31     3905.37     81.48 o
  -3   6   3       47.58       56.84      6.91 o
  -2   6   3        3.64       24.58     11.07 o
  -1   6   3       11.90       46.15      4.60 o
   0   6   3      298.49      304.44     16.12 o
   1   6   3      907.55      828.87     32.69 o
   2   6   3      177.84      161.67     15.44 o
  -8   7   3      899.54      929.09     50.88 o
  -7   7   3     2949.99     2921.34     82.12 o
  -6   7   3       53.74       91.59      8.78 o
  -5   7   3     5957.67     6278.70    117.47 o
  -4   7   3      530.15      531.29     37.98 o
  -3   7   3     1648.20     1749.13     61.47 o
  -2   7   3     3780.37     3733.92     91.08 o
  -1   7   3     3339.03     3572.75     65.46 o
   0   7   3     1234.91     1410.86     44.77 o
   1   7   3     1058.18     1111.03     41.42 o
  -6   8   3     2302.26     2518.47     82.13 o
  -5   8   3       34.32       79.55      9.38 o
  -4   8   3     2790.69     2988.72     87.46 o
  -3   8   3      231.01      251.84     18.75 o
  -2   8   3      325.64      386.08     28.76 o
   1 -10   4      261.38      305.99     16.63 o
   2 -10   4       27.05       51.18      7.72 o
   3 -10   4     5378.91     5434.63    119.90 o
   4 -10   4       37.49       47.13     17.80 o
   5 -10   4     1152.98     1228.72     59.94 o
  -2  -9   4       10.59       13.63     18.48 o
  -1  -9   4     3239.80     3305.48    106.30 o
   0  -9   4      367.03      332.90     18.07 o
   1  -9   4      529.76      507.38     24.28 o
   2  -9   4      132.30      229.29     19.57 o
   3  -9   4    10281.03    10333.74    151.13 o
   4  -9   4     1673.61     1622.68     59.61 o
   5  -9   4     1192.80     1124.73     55.06 o
   6  -9   4     1322.02     1347.49     58.82 o
   7  -9   4      553.75      576.46     43.23 o
  -3  -8   4      603.07      662.15     39.73 o
  -2  -8   4      279.32      309.92     22.46 o
  -1  -8   4     1625.84     1647.42     40.21 o
   0  -8   4     4477.86     4538.19     87.58 o
   1  -8   4     9871.63     9874.65     94.31 o
   2  -8   4     1115.36     1097.56     44.19 o
   3  -8   4     1465.24     1463.99     52.00 o
   4  -8   4     2779.30     2864.97     73.56 o
   5  -8   4     4455.50     4338.63     95.41 o
   6  -8   4     7535.14     7663.53    133.03 o
   7  -8   4       50.94       48.53     19.23 o
   8  -8   4      342.12      324.67     26.52 o
  -5  -7   4     2775.34     2669.16     82.86 o
  -4  -7   4      822.63      808.13     43.57 o
  -3  -7   4      140.65      114.15     10.28 o
  -2  -7   4     3703.06     3453.39     77.44 o
  -1  -7   4        8.36        6.75     10.94 o
   0  -7   4      631.97      615.98     21.87 o
   1  -7   4    12529.16    12354.02     97.09 o
   2  -7   4    11017.08    10945.68    130.09 o
   3  -7   4     2917.52     2815.81     65.71 o
   4  -7   4      205.65      197.69     15.45 o
   5  -7   4       17.61       25.48     10.81 o
   6  -7   4     1889.22     1851.87     61.33 o
   7  -7   4     6963.35     6932.68    131.78 o
   8  -7   4      125.92      121.12     11.38 o
  -6  -6   4    12573.61    12688.19    180.01 o
  -5  -6   4     1571.70     1560.21     57.36 o
  -4  -6   4       33.85       37.90     13.40 o
  -3  -6   4      826.86      770.82     34.62 o
  -2  -6   4     5153.73     4975.33     84.32 o
  -1  -6   4     8000.96     7586.65    179.87 o
   0  -6   4      735.15      682.04     20.87 o
   1  -6   4     2535.55     2493.98     38.01 o
   2  -6   4     2181.66     2285.42     52.56 o
   3  -6   4     1766.15     1752.44     48.18 o
   4  -6   4       36.59       76.99      7.24 o
   5  -6   4      989.03     1077.03     43.66 o
   6  -6   4       29.18       38.64     15.90 o
   7  -6   4     2157.20     2069.38     71.90 o
   8  -6   4     3868.00     3797.22    104.61 o
  -7  -5   4     4291.27     3926.48     98.74 o
  -6  -5   4      635.42      654.66     37.77 o
  -5  -5   4      194.40      283.85     18.84 o
  -4  -5   4     4304.20     4202.11     78.01 o
  -3  -5   4       93.89      102.66      8.70 o
  -2  -5   4      358.01      368.00     21.90 o
  -1  -5   4     8511.60     8231.47    123.80 o
   0  -5   4    40695.31    43434.15    168.42 o
   1  -5   4     3182.79     3214.04     39.82 o
   2  -5   4     6374.88     6403.88     83.28 o
   3  -5   4      815.35      917.60     32.65 o
   4  -5   4      216.28      271.28     19.90 o
   5  -5   4    19122.95    19091.46    187.94 o
   6  -5   4     3398.57     3339.80     82.80 o
   7  -5   4     9509.95     9290.40    153.46 o
   8  -5   4      920.69      955.40     55.37 o
   9  -5   4      712.29      764.62     55.99 o
  -8  -4   4     7378.00     7466.29    138.66 o
  -7  -4   4     1109.56     1063.95     48.16 o
  -6  -4   4       16.43       31.17     13.42 o
  -5  -4   4        0.89       22.35      9.55 o
  -4  -4   4     3835.11     3706.70     67.86 o
  -3  -4   4      117.85      151.42     12.13 o
  -2  -4   4        3.74       12.86      6.82 o
  -1  -4   4     2930.75     2982.75     35.54 o
   0  -4   4     3269.63     3299.09     37.13 o
   1  -4   4      155.36      147.05      7.67 o
   2  -4   4     6168.45     6030.43     76.68 o
   3  -4   4     6859.61     7134.26     90.34 o
   4  -4   4      456.98      449.49     25.64 o
   5  -4   4     5222.84     5150.60     94.15 o
   6  -4   4     8094.36     8118.47    131.19 o
   7  -4   4     3167.90     3166.54     90.90 o
   8  -4   4     1955.00     2017.90     80.51 o
   9  -4   4      107.17       58.35     26.39 o
  -8  -3   4      745.13      808.41     42.37 o
  -7  -3   4     2519.47     2466.66     66.85 o
  -6  -3   4     2716.30     2548.68     62.28 o
  -5  -3   4     1951.03     2138.01     52.18 o
  -4  -3   4       60.05       65.40      5.27 o
  -3  -3   4     1568.28     1477.37     37.33 o
  -2  -3   4   104215.38   141680.81   1812.83 o
  -1  -3   4       57.74       83.64      4.32 o
   0  -3   4     4044.99     3823.06     37.54 o
   1  -3   4      837.58      779.82     42.73 o
   2  -3   4     1911.15     1941.29     41.98 o
   3  -3   4    24036.67    24586.06    185.26 o
   4  -3   4     6503.39     6335.58     96.36 o
   5  -3   4    12078.55    11385.39    150.50 o
   6  -3   4      507.89      484.00     33.84 o
   7  -3   4       10.35      -12.44     15.15 o
   8  -3   4     1609.03     1462.24     72.63 o
  -9  -2   4      872.45      888.66     45.63 o
  -8  -2   4      169.00      188.52     14.19 o
  -7  -2   4     1253.21     1297.23     46.34 o
  -6  -2   4     2291.23     2256.10     55.82 o
  -5  -2   4     6007.96     5968.47     84.06 o
  -4  -2   4      606.30      636.38     25.39 o
  -3  -2   4      229.76      270.44     16.30 o
  -2  -2   4     5679.56     5940.32     68.23 o
  -1  -2   4      582.59      670.48     15.29 o
   0  -2   4       43.92       49.07      4.23 o
   1  -2   4       13.14       18.84      5.18 o
   2  -2   4       76.89      116.24     10.49 o
   3  -2   4      536.04      522.72     27.54 o
   4  -2   4    29300.73    26896.60    233.54 o
   5  -2   4     5369.15     5023.44    103.45 o
   6  -2   4     1842.13     1960.77     70.23 o
   7  -2   4     2923.50     3048.31     95.41 o
   8  -2   4     3415.95     3551.15    109.09 o
  -9  -1   4     3931.80     3918.81     94.20 o
  -8  -1   4      270.65      249.19     17.18 o
  -7  -1   4     5102.23     5193.90     89.54 o
  -6  -1   4      628.31      647.44     29.20 o
  -5  -1   4     6922.58     7084.61     92.68 o
  -4  -1   4    73882.45    87289.58    376.81 o
  -3  -1   4      166.61      165.30     12.71 o
  -2  -1   4     4276.20     4435.55     60.49 o
  -1  -1   4     1857.45     2020.66     27.83 o
   0  -1   4     7490.03     7602.69    112.76 o
   1  -1   4    10862.33    10815.78     97.90 o
   2  -1   4      842.90      946.07     34.43 o
   3  -1   4     2784.38     2986.89     66.33 o
   4  -1   4     6829.11     6992.30    110.48 o
   5  -1   4      516.18      559.54     35.56 o
   6  -1   4      502.40      559.22     40.05 o
   7  -1   4     1742.07     1725.43     75.38 o
   8  -1   4      648.43      668.69     52.47 o
  -9   0   4     1442.02     1466.33     56.75 o
  -8   0   4      121.00       97.03      8.76 o
  -7   0   4     7849.27     7735.17    115.28 o
  -6   0   4       14.90      105.26      7.14 o
  -5   0   4      487.19      511.13     26.01 o
  -4   0   4     4163.54     4313.23     72.73 o
  -3   0   4     2915.12     3169.67     59.84 o
  -2   0   4      113.98      127.00     10.14 o
  -1   0   4    12799.12    12278.29    329.48 o
   0   0   4     1364.06     1468.42     26.85 o
   1   0   4     1218.27     1230.45     30.19 o
   2   0   4    41715.39    39204.79    263.82 o
   3   0   4      835.49      861.57     37.19 o
   4   0   4    16178.91    15709.70    176.67 o
   5   0   4     9672.50     9737.02    148.03 o
   6   0   4     1475.66     1325.67     59.85 o
   7   0   4     3600.61     3394.37    104.77 o
 -10   1   4      132.26      176.09     16.50 o
  -9   1   4     2238.99     2394.01     70.46 o
  -8   1   4     1829.63     1888.78     64.63 o
  -7   1   4     1946.85     2118.06     69.73 o
  -6   1   4    10865.97    11170.11    158.88 o
  -5   1   4     6569.52     6605.16    109.96 o
  -4   1   4     1039.66     1125.72     39.69 o
  -3   1   4      506.34      561.88     25.60 o
  -2   1   4    12579.92    10705.71    110.23 o
  -1   1   4     1402.09     1354.30     25.75 o
   0   1   4     1507.84     1400.64     27.19 o
   1   1   4     3475.89     3274.87     43.77 o
   2   1   4     9085.18     8182.82    109.60 o
   3   1   4      544.16      552.84     32.14 o
   4   1   4       29.21       28.82      6.49 o
   5   1   4     1590.92     1573.86     60.63 o
   6   1   4      101.34      100.02     11.80 o
   7   1   4      455.82      390.22     31.83 o
 -10   2   4      918.86      890.70     48.61 o
  -9   2   4     3454.49     3605.54     91.31 o
  -8   2   4     3110.18     3383.91     84.10 o
  -7   2   4      713.18      687.35     35.10 o
  -6   2   4     4921.30     4832.09     86.15 o
  -5   2   4     7647.06     7380.89    101.56 o
  -4   2   4       31.68       60.20      6.37 o
  -3   2   4    22724.09    20928.01    164.93 o
  -2   2   4     2463.59     2353.96     49.66 o
  -1   2   4      142.99      127.33     13.24 o
   0   2   4    32214.74    28024.34    206.50 o
   1   2   4     1056.10     1062.27     26.13 o
   2   2   4     9683.40     9020.53    122.60 o
   3   2   4     4677.48     4673.86     93.43 o
   4   2   4       39.52       51.42     17.12 o
   5   2   4     2128.30     2104.75     75.33 o
   6   2   4      166.86      154.03     13.86 o
 -10   3   4      292.00      334.25     24.72 o
  -9   3   4     1224.02     1184.66     52.34 o
  -8   3   4       44.68       40.64      6.58 o
  -7   3   4     7841.40     6629.44    107.11 o
  -6   3   4      404.50      386.65     24.71 o
  -5   3   4      443.91      389.43     23.89 o
  -4   3   4     4132.90     4096.12     70.07 o
  -3   3   4     2558.93     2632.81     55.55 o
  -2   3   4     1212.61     1245.07     38.65 o
  -1   3   4     2134.48     2036.60    184.04 o
   0   3   4     5902.49     5576.14     68.22 o
   1   3   4      803.49      816.17     25.57 o
   2   3   4      115.00      142.09      9.86 o
   3   3   4      376.75      441.56     31.65 o
   4   3   4      229.48      258.56     22.06 o
   5   3   4       96.89       91.41     12.66 o
  -9   4   4      522.53      487.22     35.55 o
  -8   4   4     2205.01     2157.08     66.85 o
  -7   4   4     4228.23     3664.88     80.64 o
  -6   4   4     1190.43     1196.87     44.21 o
  -5   4   4    21442.80    19075.55    181.12 o
  -4   4   4      339.00      395.89     24.96 o
  -3   4   4      697.10      741.42     33.23 o
  -2   4   4    13501.95    12809.83    139.89 o
  -1   4   4     6275.29     6109.79    271.82 o
   0   4   4     3903.27     4048.66     56.94 o
   1   4   4        2.93        7.95      9.47 o
   2   4   4     2590.70     2744.66     75.76 o
   3   4   4     2390.70     2249.50     76.28 o
   4   4   4      164.27      198.21     15.32 o
  -9   5   4     3470.73     3614.84     94.56 o
  -8   5   4        8.41        0.00     15.12 o
  -7   5   4      138.39      129.46      9.09 o
  -6   5   4     3586.35     3885.09     84.39 o
  -5   5   4      207.92      186.14     15.33 o
  -4   5   4      938.11      872.57     38.68 o
  -3   5   4       38.84       55.59      7.26 o
  -2   5   4       73.15       63.11      6.73 o
  -1   5   4      370.47      368.73     19.20 o
   0   5   4       44.36       50.51      9.32 o
   1   5   4     9038.65     9039.00    202.33 o
   2   5   4     1434.84     1471.63     63.73 o
   3   5   4     1501.07     1492.83     69.98 o
  -8   6   4       32.38      136.41     10.63 o
  -7   6   4     4857.51     4749.43    103.56 o
  -6   6   4      987.32     1081.67     47.77 o
  -5   6   4      705.49      657.68     39.32 o
  -4   6   4      963.30     1243.47     50.05 o
  -3   6   4     3514.63     3615.27     86.96 o
  -2   6   4      545.04      564.07     35.57 o
  -1   6   4     2220.82     2373.59    130.20 o
   0   6   4     7381.62     7479.87    177.33 o
   1   6   4      767.19      821.91     34.29 o
  -7   7   4       51.78       59.19      9.11 o
  -6   7   4     5803.81     6191.26    125.51 o
  -5   7   4       87.21       91.34      9.68 o
  -4   7   4      346.64      383.59     27.42 o
  -3   7   4      183.91      219.23     15.50 o
  -2   7   4      129.09      195.42     16.06 o
  -1   7   4     8233.31     8452.69    261.48 o
   0 -10   5      922.73      945.41     65.01 o
   1 -10   5     7535.12     7423.31    100.03 o
   2 -10   5     1068.63     1119.28     37.87 o
   3 -10   5     1881.87     1877.30     70.17 o
   4 -10   5      419.79      456.71     30.75 o
   5 -10   5       65.51       71.02     10.27 o
  -2  -9   5     7965.82     7878.10    143.52 o
  -1  -9   5     4652.72     4440.32     71.97 o
   0  -9   5       87.21       82.30      6.33 o
   1  -9   5     1737.68     1651.80     42.29 o
   2  -9   5     1506.92     1448.73     57.98 o
   3  -9   5     6525.21     6448.85    120.25 o
   4  -9   5     4887.40     4803.54    103.73 o
   5  -9   5       15.63       14.67     15.54 o
   6  -9   5      270.43      309.11     24.72 o
   7  -9   5     1782.32     1887.28     74.31 o
  -4  -8   5     4388.78     4202.73    104.72 o
  -3  -8   5       83.04       47.17     19.36 o
  -2  -8   5     1812.03     1669.26     59.95 o
  -1  -8   5     5786.60     5665.69     92.65 o
   0  -8   5     8230.94     8312.49     88.29 o
   1  -8   5     1214.59     1160.37     42.33 o
   2  -8   5      176.09      193.98     16.72 o
   3  -8   5       22.22       25.87     14.08 o
   4  -8   5      885.11      892.85     42.39 o
   5  -8   5     5809.04     5935.60    114.10 o
   6  -8   5       29.76      106.96      9.62 o
   7  -8   5     6967.79     6878.43    138.43 o
  -5  -7   5     2133.16     1957.02     69.86 o
  -4  -7   5     8038.21     7682.81    130.49 o
  -3  -7   5     1343.89     1298.27     50.95 o
  -2  -7   5      517.46      500.74     31.51 o
  -1  -7   5      880.88      831.13     27.70 o
   0  -7   5     2126.45     2175.71     62.16 o
   1  -7   5     4973.98     4896.68     60.94 o
   2  -7   5      942.84      941.99     38.85 o
   3  -7   5     1202.97     1206.93     44.86 o
   4  -7   5        6.89       29.35     14.26 o
   5  -7   5     1742.97     1796.42     58.57 o
   6  -7   5     7461.76     7044.64    129.39 o
   7  -7   5     2112.14     1971.19     74.56 o
   8  -7   5     5260.77     4827.99    126.48 o
  -6  -6   5     3079.91     3136.50     86.34 o
  -5  -6   5     1984.71     1987.24     63.01 o
  -4  -6   5       57.16       72.51      7.41 o
  -3  -6   5      483.77      523.52     31.02 o
  -2  -6   5    28651.06    28670.75    222.84 o
  -1  -6   5      933.09      916.51     24.91 o
   0  -6   5     4219.05     4067.45     50.88 o
   1  -6   5     2210.65     2103.72     46.27 o
   2  -6   5     3593.15     3530.51     68.67 o
   3  -6   5    21415.43    22140.87    191.87 o
   4  -6   5     4987.67     4791.36     88.39 o
   5  -6   5     9142.10     8904.98    133.82 o
   6  -6   5      142.26      159.77     12.07 o
   7  -6   5       16.41        7.02     19.44 o
   8  -6   5     4475.53     4356.72    117.53 o
  -7  -5   5        6.87       17.03     15.92 o
  -6  -5   5     1965.28     1899.51     61.52 o
  -5  -5   5     2526.19     2396.60     65.51 o
  -4  -5   5      471.82      398.49     27.29 o
  -3  -5   5     1233.09     1214.15     40.54 o
  -2  -5   5      263.38      270.61     20.00 o
  -1  -5   5      447.30      451.43     16.42 o
   0  -5   5    20789.68    21554.18    116.70 o
   1  -5   5     3692.60     3648.08     45.75 o
   2  -5   5      209.97      240.28     18.32 o
   3  -5   5     4863.52     4692.37     81.16 o
   4  -5   5    11080.31    11407.26    137.36 o
   5  -5   5     4058.60     4051.88     88.73 o
   6  -5   5     2428.15     2393.54     73.29 o
   7  -5   5       21.75       50.69      8.72 o
   8  -5   5      198.00      231.88     16.42 o
  -8  -4   5     1122.30     1117.81     53.77 o
  -7  -4   5     2240.62     2116.91     67.67 o
  -6  -4   5     1611.14     1542.39     52.82 o
  -5  -4   5     2238.67     2233.35     58.63 o
  -4  -4   5    38876.91    40842.22    261.46 o
  -3  -4   5       82.79       85.70      6.55 o
  -2  -4   5     9506.78     9557.79    103.97 o
  -1  -4   5     1626.17     1619.95     28.06 o
   0  -4   5    10299.91    10476.45    150.59 o
   1  -4   5    14210.03    14555.17     91.36 o
   2  -4   5     2897.47     2850.34     57.64 o
   3  -4   5     7300.31     7625.11    102.98 o
   4  -4   5      167.17      182.37     15.00 o
   5  -4   5      710.14      668.09     38.41 o
   6  -4   5      951.13      983.09     48.27 o
   7  -4   5      251.98      219.96     16.79 o
   8  -4   5        1.64       -3.10     14.91 o
  -8  -3   5      270.86      274.92     20.25 o
  -7  -3   5    10298.09    10055.76    142.01 o
  -6  -3   5      274.54      346.60     23.87 o
  -5  -3   5     1108.57     1124.91     40.27 o
  -4  -3   5      665.08      646.92     28.24 o
  -3  -3   5      669.58      657.68     26.40 o
  -2  -3   5    15386.38    16449.95    134.05 o
  -1  -3   5       27.51       62.02      3.73 o
   0  -3   5      159.16      207.50     10.55 o
   1  -3   5     4357.11     4415.09     51.48 o
   2  -3   5    34636.97    37963.07    241.14 o
   3  -3   5     8782.17     9163.55    116.71 o
   4  -3   5     1711.17     1987.30     57.51 o
   5  -3   5     3660.14     3664.69     89.08 o
   6  -3   5     2458.44     2440.81     78.68 o
   7  -3   5     3690.56     3349.37    103.68 o
   8  -3   5       17.64       53.07      9.91 o
  -9  -2   5     2539.23     2557.74     79.27 o
  -8  -2   5     2795.20     2621.66     74.64 o
  -7  -2   5     4942.25     5071.40     96.23 o
  -6  -2   5    30572.96    33728.88    248.85 o
  -5  -2   5      519.22      481.17     27.08 o
  -4  -2   5     2960.27     3082.77     60.20 o
  -3  -2   5       10.12       17.09      8.99 o
  -2  -2   5     7949.94     8030.48     89.58 o
  -1  -2   5      516.01      526.92     16.23 o
   0  -2   5        1.30       21.60      6.80 o
   1  -2   5      410.04      426.62     15.80 o
   2  -2   5     9848.89     9890.11    119.53 o
   3  -2   5     4522.26     4444.63     85.91 o
   4  -2   5      705.65      670.86     37.23 o
   5  -2   5     1355.19     1351.52     57.23 o
   6  -2   5     2295.45     2299.62     77.54 o
   7  -2   5      167.40      206.33     15.85 o
   8  -2   5    11082.90    10866.93    204.63 o
  -9  -1   5     4513.32     4604.89    103.00 o
  -8  -1   5     3217.52     3084.21     79.68 o
  -7  -1   5        9.93       28.87      5.69 o
  -6  -1   5     2542.43     2302.74     60.60 o
  -5  -1   5     1340.20     1422.46     43.92 o
  -4  -1   5     1290.84     1434.17     41.43 o
  -3  -1   5    20485.18    21977.40    171.87 o
  -2  -1   5     1247.17     1441.46     38.91 o
  -1  -1   5      134.51      128.21      6.91 o
   0  -1   5    63177.16    61111.47    238.45 o
   1  -1   5     2871.33     2899.46     62.19 o
   2  -1   5    25393.30    25671.04    215.52 o
   3  -1   5    13082.13    13097.58    155.99 o
   4  -1   5      678.17      699.13     38.52 o
   5  -1   5     6893.56     6688.36    128.82 o
   6  -1   5      233.01      256.52     14.40 o
   7  -1   5     4720.49     4749.85    125.22 o
  -9   0   5     1088.44     1096.33     52.22 o
  -8   0   5     3398.80     3240.85     83.31 o
  -7   0   5     4285.68     4372.83     93.07 o
  -6   0   5      819.62      897.08     40.77 o
  -5   0   5      372.90      372.96     26.95 o
  -4   0   5     7920.05     7993.48    111.16 o
  -3   0   5     5103.80     5129.06     85.02 o
  -2   0   5      214.61      248.13     16.30 o
  -1   0   5     6125.94     6205.72    319.90 o
   0   0   5    16770.30    16462.77    689.69 o
   1   0   5     2921.25     2901.46    122.57 o
   2   0   5     1114.29     1206.52     44.29 o
   3   0   5       60.96       85.80      8.19 o
   4   0   5      102.25      120.89      9.68 o
   5   0   5      147.69      222.66     18.42 o
   6   0   5    11631.19    10787.46    180.93 o
   7   0   5     1479.55     1314.21     69.54 o
  -9   1   5      400.05      473.75     31.76 o
  -8   1   5     3256.15     3386.93     98.58 o
  -7   1   5     4321.60     4624.19    112.79 o
  -6   1   5      694.11      760.05     42.33 o
  -5   1   5    29118.63    27061.13    254.75 o
  -4   1   5      129.33      163.49     13.65 o
  -3   1   5      519.36      587.58     29.08 o
  -2   1   5    36434.11    30751.69    231.62 o
  -1   1   5      771.22      705.95     22.29 o
   0   1   5    28451.46    25140.75   1070.22 o
   1   1   5     6303.04     5850.63    158.90 o
   2   1   5     1976.05     1989.78     57.54 o
   3   1   5     6356.30     6145.44    112.03 o
   4   1   5       25.80       36.59     14.94 o
   5   1   5     2026.84     2107.36     75.88 o
   6   1   5      511.38      558.39     37.99 o
  -9   2   5     3605.00     4212.00    117.95 o
  -8   2   5       60.63       95.82      9.44 o
  -7   2   5      472.77      477.05     33.62 o
  -6   2   5     1288.54     1247.67     49.15 o
  -5   2   5    11854.45    10392.28    135.84 o
  -4   2   5      614.18      584.87     30.83 o
  -3   2   5     1600.16     1654.41     48.86 o
  -2   2   5     7136.49     6565.58     97.41 o
  -1   2   5     2072.87     1934.69    343.19 o
   0   2   5      267.62      346.80     24.04 o
   1   2   5     2272.43     2180.74     42.35 o
   2   2   5      700.91      699.60     37.92 o
   3   2   5      829.33      783.64     45.58 o
   4   2   5     4774.60     4701.60    108.70 o
   5   2   5     3808.39     3822.05    107.64 o
  -9   3   5     1409.71     1470.57     62.35 o
  -8   3   5      422.32      520.96     33.08 o
  -7   3   5    14062.31    10130.70    147.40 o
  -6   3   5      848.76      841.66     39.22 o
  -5   3   5     2166.53     1891.38     57.74 o
  -4   3   5    14926.02    14576.99    154.45 o
  -3   3   5     8684.26     8126.49    112.45 o
  -2   3   5     3238.99     3228.27     69.23 o
  -1   3   5      838.53      860.66     54.32 o
   0   3   5     5776.81     5562.17     69.34 o
   1   3   5     2042.19     2002.55     42.89 o
   2   3   5       10.42       11.49     13.28 o
   3   3   5       98.01      155.33     12.81 o
   4   3   5     4831.35     4851.42    121.00 o
  -9   4   5      287.25      401.44     27.47 o
  -8   4   5      868.41      923.54     46.16 o
  -7   4   5     1842.87     1323.34     53.53 o
  -6   4   5     1687.89     1673.77     57.42 o
  -5   4   5       68.41       79.07      6.97 o
  -4   4   5     1119.93     1033.68     41.75 o
  -3   4   5      752.91      790.62     38.14 o
  -2   4   5       22.64       30.33     12.50 o
  -1   4   5    14560.15    13622.72    703.60 o
   0   4   5     1425.53     1450.49     39.04 o
   1   4   5     1465.36     1483.27     44.65 o
   2   4   5     1904.57     1949.52     71.72 o
   3   4   5     5340.90     5484.89    129.58 o
  -8   5   5     3154.88     3401.22     92.12 o
  -7   5   5     1791.46     1323.94     55.61 o
  -6   5   5      424.71      365.70     23.83 o
  -5   5   5     5516.99     5305.37    105.20 o
  -4   5   5       11.13       27.50     13.07 o
  -3   5   5     4744.37     5126.67    103.13 o
  -2   5   5    10540.24     9945.19    148.48 o
  -1   5   5      369.69      356.67     17.90 o
   0   5   5       54.09       91.32      6.76 o
   1   5   5      681.54      703.63     38.46 o
   2   5   5     2654.16     2797.73     92.64 o
  -7   6   5       29.06       21.79     17.44 o
  -6   6   5        0.62       12.50      6.76 o
  -5   6   5       46.55       57.43      8.60 o
  -4   6   5      148.67      118.44     11.71 o
  -3   6   5    14247.57    14481.69    194.46 o
  -2   6   5      937.48      998.21     50.04 o
  -1   6   5      142.48      155.98     20.84 o
   0   6   5     1315.86     1372.48     45.25 o
  -5   7   5     2681.29     2871.75     88.58 o
  -4   7   5     4346.96     4813.35    117.41 o
  -3   7   5       43.54       57.94      8.75 o
   0 -10   6     1040.62     1087.51    128.02 o
   1 -10   6     4356.37     4259.88     91.66 o
   2 -10   6      465.92      452.22     21.33 o
   3 -10   6       15.17       43.31     15.95 o
   4 -10   6      118.93      105.33     10.37 o
  -2  -9   6     3275.23     3302.50     94.75 o
  -1  -9   6     1506.92     1472.54     42.80 o
   0  -9   6      128.58      124.52     10.14 o
   1  -9   6       86.97       90.85      6.61 o
   2  -9   6       33.96      260.37     18.19 o
   3  -9   6     5588.92     5540.24    111.28 o
   4  -9   6        4.72      163.61     13.54 o
   5  -9   6     9914.23     9603.29    160.63 o
   6  -9   6        1.51       19.49     19.20 o
  -4  -8   6       60.55       80.42      8.84 o
  -3  -8   6     1098.72     1061.62     49.83 o
  -2  -8   6      485.01      573.72     36.53 o
  -1  -8   6     1421.87     1340.92     36.84 o
   0  -8   6     3014.17     2949.95     53.47 o
   1  -8   6      175.07      165.89     10.00 o
   2  -8   6        6.09       19.79     12.77 o
   3  -8   6     3099.88     2939.92     77.45 o
   4  -8   6     6171.34     6021.93    113.68 o
   5  -8   6     6799.37     6573.59    125.67 o
   6  -8   6     1977.28     1896.31     71.27 o
   7  -8   6      347.07      295.54     20.73 o
  -5  -7   6      107.60      108.81     10.63 o
  -4  -7   6    13472.87    13382.39    175.75 o
  -3  -7   6      257.87      265.34     20.70 o
  -2  -7   6      637.64      584.60     34.35 o
  -1  -7   6      189.20      234.90     12.98 o
   0  -7   6     4677.40     4748.55     62.17 o
   1  -7   6    11575.86    11455.09     99.26 o
   2  -7   6     3479.45     3306.29     73.87 o
   3  -7   6    14155.80    13700.97    161.81 o
   4  -7   6      955.65      954.88     44.34 o
   5  -7   6     1800.60     1872.92     65.45 o
   6  -7   6     2592.49     2580.70     81.92 o
   7  -7   6       46.86       59.93     25.40 o
  -6  -6   6      554.83      527.30     40.28 o
  -5  -6   6      485.52      499.51     34.44 o
  -4  -6   6      339.46      290.29     22.11 o
  -3  -6   6      117.91      103.41      8.22 o
  -2  -6   6    14646.51    14695.24    157.13 o
  -1  -6   6      218.17      224.05     12.99 o
   0  -6   6      215.65      236.54     18.85 o
   1  -6   6      758.26      722.78     23.03 o
   2  -6   6    14157.64    14029.96    151.50 o
   3  -6   6     3969.81     4082.60     82.71 o
   4  -6   6      175.82      173.04     11.92 o
   5  -6   6      613.10      599.28     39.73 o
   6  -6   6      115.82      122.29     10.31 o
   7  -6   6     5645.79     5517.48    130.49 o
   8  -6   6      220.78      217.18     16.22 o
  -7  -5   6     2322.00     2240.99     75.51 o
  -6  -5   6    15693.60    15642.14    190.78 o
  -5  -5   6       22.50       21.58     14.20 o
  -4  -5   6     2275.40     2228.87     61.03 o
  -3  -5   6        1.42       28.99     12.38 o
  -2  -5   6    10374.63    10554.36    122.10 o
  -1  -5   6     9785.06     9679.70     87.83 o
   0  -5   6     3535.44     3290.49     92.60 o
   1  -5   6     6981.61     6864.42    157.44 o
   2  -5   6     4814.27     4786.44     83.86 o
   3  -5   6     1091.72     1090.33     42.75 o
   4  -5   6       31.65       47.72      6.88 o
   5  -5   6      169.94      187.75     16.33 o
   6  -5   6       68.83       89.07     10.30 o
   7  -5   6       85.68       88.36     11.61 o
   8  -5   6     9337.26     9125.97    190.20 o
  -8  -4   6      338.57      328.09     27.36 o
  -7  -4   6      318.53      299.07     22.76 o
  -6  -4   6      210.25      233.76     16.81 o
  -5  -4   6      806.13      922.12     39.77 o
  -4  -4   6     8856.81     9455.24    119.64 o
  -3  -4   6      817.97      812.75     33.49 o
  -2  -4   6      224.30      217.72     14.89 o
  -1  -4   6       41.45       54.79      3.45 o
   0  -4   6    32943.87    35320.02    172.86 o
   1  -4   6     1975.69     1992.69     57.43 o
   2  -4   6     7436.55     8025.30    108.05 o
   3  -4   6     5573.48     5833.53     98.50 o
   4  -4   6       33.53       39.12     16.02 o
   5  -4   6     6819.83     6460.01    125.06 o
   6  -4   6      277.44      276.60     19.90 o
   7  -4   6    13218.16    12539.62    209.84 o
  -8  -3   6     6575.71     6563.61    126.08 o
  -7  -3   6      239.04      240.48     20.25 o
  -6  -3   6      822.11      854.74     40.16 o
  -5  -3   6      194.89      251.44     17.77 o
  -4  -3   6     4781.77     4814.45     82.02 o
  -3  -3   6      380.77      346.62     22.54 o
  -2  -3   6      107.96      129.79     10.16 o
  -1  -3   6      476.36      516.59     36.00 o
   0  -3   6     7137.92     7382.30    234.96 o
   1  -3   6     1143.92     1104.34     46.81 o
   2  -3   6     4455.90     4425.60     81.61 o
   3  -3   6      217.87      269.99     19.21 o
   4  -3   6     2608.87     2447.15     73.28 o
   5  -3   6      352.13      366.67     26.12 o
   6  -3   6    11693.48    10755.07    180.03 o
   7  -3   6     3532.74     3338.13    108.64 o
  -9  -2   6       26.22       44.53      7.86 o
  -8  -2   6     1155.55     1149.71     51.87 o
  -7  -2   6      261.11      277.73     22.40 o
  -6  -2   6     1273.93     1360.60     50.29 o
  -5  -2   6     6435.76     6885.13    104.54 o
  -4  -2   6        6.67       48.04      5.24 o
  -3  -2   6      173.36      190.12     14.91 o
  -2  -2   6    38534.27    42857.49    264.33 o
  -1  -2   6       75.72       83.24      6.27 o
   0  -2   6    20377.51    21478.84    249.06 o
   1  -2   6     6921.27     6810.23    226.59 o
   2  -2   6       64.44      119.88      9.71 o
   3  -2   6     2216.08     2142.14     66.59 o
   4  -2   6      346.14      405.87     27.65 o
   5  -2   6     8875.64     8829.36    152.74 o
   6  -2   6       16.61       46.44     20.96 o
   7  -2   6       25.00       29.68     20.12 o
  -9  -1   6     1900.57     1954.80     73.34 o
  -8  -1   6      167.09      146.86     10.85 o
  -7  -1   6      223.33      211.02     15.15 o
  -6  -1   6     2530.76     2585.21     67.72 o
  -5  -1   6     7304.49     7559.22    112.79 o
  -4  -1   6      243.43      213.40     15.97 o
  -3  -1   6     5885.47     6014.15     94.28 o
  -2  -1   6    17689.79    18050.17    170.78 o
  -1  -1   6      198.47      202.59     18.65 o
   0  -1   6     8097.87     8148.99    220.25 o
   1  -1   6      576.81      612.87     22.16 o
   2  -1   6        7.27       21.91     12.92 o
   3  -1   6      222.97      316.01     21.30 o
   4  -1   6    13032.83    13570.88    179.26 o
   5  -1   6     4485.72     4291.52    109.85 o
   6  -1   6      566.03      580.80     44.44 o
  -9   0   6     2752.98     2849.25     90.17 o
  -8   0   6      819.22      795.64     48.31 o
  -7   0   6    13565.73    13944.91    188.42 o
  -6   0   6      117.28      115.66     10.01 o
  -5   0   6     1960.55     2059.48     65.20 o
  -4   0   6    18989.89    18319.32    193.17 o
  -3   0   6      114.77      137.09     11.30 o
  -2   0   6    20996.45    20610.09    192.47 o
  -1   0   6     3703.75     4022.66    224.51 o
   0   0   6     4715.10     4834.04    165.46 o
   1   0   6     2346.78     2358.72    156.76 o
   2   0   6      214.37      244.51     18.64 o
   3   0   6      771.34      835.67     42.28 o
   4   0   6     4480.45     4631.33    105.33 o
   5   0   6      921.58      861.70     52.48 o
   6   0   6      552.44      514.59     35.61 o
  -9   1   6       56.99      108.17     12.15 o
  -8   1   6     1232.17     1315.35     65.46 o
  -7   1   6     6530.03     6113.79    134.33 o
  -6   1   6     1273.01     1320.81     58.55 o
  -5   1   6     3276.30     3512.70     86.46 o
  -4   1   6     4894.53     5417.48     99.18 o
  -3   1   6      541.48      576.84     32.39 o
  -2   1   6      153.03      206.75     18.28 o
  -1   1   6    13174.84    12423.70    362.83 o
   0   1   6     1700.14     1885.93     88.81 o
   1   1   6      245.32      246.34     25.91 o
   2   1   6     6348.49     6789.02    120.34 o
   3   1   6     3573.18     3538.95     92.69 o
   4   1   6     9324.50     9508.67    160.66 o
   5   1   6     4598.10     4423.85    115.67 o
  -9   2   6     8107.08     9044.09    186.42 o
  -8   2   6     1574.55     1646.16     73.33 o
  -7   2   6     1059.84      781.72     48.33 o
  -6   2   6     6582.19     6310.34    120.48 o
  -5   2   6     2131.48     1901.20     62.78 o
  -4   2   6     3501.32     3508.72     79.15 o
  -3   2   6      313.64      387.37     28.12 o
  -2   2   6     6491.09     5738.51    100.43 o
  -1   2   6        2.57       12.26     12.62 o
   0   2   6       64.17       79.68      6.18 o
   1   2   6      558.19      539.73     24.76 o
   2   2   6     7332.86     7104.57    131.29 o
   3   2   6     4308.17     4161.22    106.39 o
   4   2   6      117.08      122.22     12.63 o
  -9   3   6     2245.83     2389.34     83.39 o
  -8   3   6     3843.62     3921.22    103.75 o
  -7   3   6      293.51      156.70     10.77 o
  -6   3   6      103.77      216.80     16.32 o
  -5   3   6     1154.11      946.67     44.43 o
  -4   3   6      229.70      248.85     19.45 o
  -3   3   6    21672.22    20270.66    208.81 o
  -2   3   6      466.55      431.36     33.26 o
  -1   3   6     1086.36     1000.77    113.51 o
   0   3   6     1348.50     1339.68     38.41 o
   1   3   6     2831.65     2671.20     55.81 o
   2   3   6    10203.25     9740.39    165.77 o
   3   3   6     2024.56     2062.98     79.40 o
  -8   4   6      205.37      208.53     15.65 o
  -7   4   6     3704.22     2332.29     75.83 o
  -6   4   6      402.37      393.17     27.08 o
  -5   4   6     3797.12     3595.96     88.39 o
  -4   4   6     6095.40     5966.22    112.65 o
  -3   4   6      385.67      444.87     32.19 o
  -2   4   6      582.01      524.09     35.11 o
  -1   4   6     2410.47     2395.97    216.51 o
   0   4   6     4334.68     4285.15     87.98 o
   1   4   6     2265.83     2302.39     75.21 o
   2   4   6      219.68      248.52     19.23 o
  -8   5   6       31.56       31.14     14.56 o
  -7   5   6      150.93      103.24     10.58 o
  -6   5   6      315.76      310.58     24.82 o
  -5   5   6    12243.81    10930.51    169.08 o
  -4   5   6       32.77        8.28     16.49 o
  -3   5   6        5.79      -14.76     16.19 o
  -2   5   6     1221.90     1239.18     54.78 o
  -1   5   6     2091.55     2151.02    111.67 o
   0   5   6     4386.17     4710.46     83.90 o
   1   5   6      641.34      781.75     51.27 o
  -6   6   6     2861.09     2964.80     94.00 o
  -5   6   6      123.19      242.81     16.92 o
  -4   6   6      893.64      902.18     51.36 o
  -3   6   6      380.29      398.09     29.01 o
  -2   6   6      140.94      134.72     14.75 o
   0 -10   7      876.58      902.74     36.83 o
   1 -10   7     5712.08     5613.65     88.41 o
   2 -10   7      565.65      584.51     74.67 o
   3 -10   7     6155.63     6002.85    129.63 o
   4 -10   7       41.83       46.98     19.29 o
  -2  -9   7     5205.81     4858.58    115.51 o
  -1  -9   7       46.20       45.27     13.44 o
   0  -9   7       70.48       76.71      6.43 o
   1  -9   7     4414.80     4330.51     70.84 o
   2  -9   7     3410.19     3353.97     88.29 o
   3  -9   7     9387.52     9110.64    150.39 o
   4  -9   7     1150.81     1118.39     52.94 o
   5  -9   7       62.19       50.56     20.87 o
  -4  -8   7      329.73      301.64     20.40 o
  -3  -8   7      274.16      279.67     20.93 o
  -2  -8   7     7543.93     7212.16    128.70 o
  -1  -8   7     5002.10     4738.39     71.39 o
   0  -8   7     2743.37     2622.01     51.77 o
   1  -8   7     9578.10     9289.34     99.13 o
   2  -8   7      419.64      414.11     33.00 o
   3  -8   7     3561.67     3543.22     88.36 o
   4  -8   7      786.14      747.42     43.80 o
   5  -8   7      218.36      244.33     19.68 o
   6  -8   7      713.95      678.92     48.52 o
  -5  -7   7       84.99       90.53      9.44 o
  -4  -7   7    11823.74    11963.66    169.13 o
  -3  -7   7      432.97      395.74     29.24 o
  -2  -7   7        7.41        8.51     13.07 o
  -1  -7   7     2976.47     2732.31     67.42 o
   0  -7   7     6026.17     5890.29     72.81 o
   1  -7   7     5508.37     5347.15     90.41 o
   2  -7   7       87.54       92.96      9.17 o
   3  -7   7     1400.72     1402.28     52.99 o
   4  -7   7      216.51      208.40     16.10 o
   5  -7   7     3191.28     3064.25     88.70 o
   6  -7   7       46.17       67.23      9.35 o
   7  -7   7     7074.04     6930.82    154.73 o
  -6  -6   7      220.84      234.80     17.71 o
  -5  -6   7      548.92      510.75     36.46 o
  -4  -6   7     8309.00     8008.99    127.50 o
  -3  -6   7     1083.32     1056.10     44.45 o
  -2  -6   7     2535.01     2375.69     63.19 o
  -1  -6   7     3990.05     3767.68     54.54 o
   0  -6   7     5310.55     5338.00     73.54 o
   1  -6   7     2006.57     1996.48     43.73 o
   2  -6   7     2736.87     2770.46     69.08 o
   3  -6   7     1060.16     1054.70     45.57 o
   4  -6   7      346.11      420.84     31.85 o
   5  -6   7        0.12       22.02     17.62 o
   6  -6   7    12475.68    12249.66    194.18 o
   7  -6   7     2400.71     2418.66     91.38 o
  -7  -5   7        6.18        4.58     16.25 o
  -6  -5   7     5582.23     5519.31    113.27 o
  -5  -5   7     5949.01     5938.63    109.89 o
  -4  -5   7      149.38      151.06     11.74 o
  -3  -5   7       14.35       -2.95     13.25 o
  -2  -5   7    29104.41    31175.79    239.43 o
  -1  -5   7      931.88      913.12     26.18 o
   0  -5   7     7740.55     7776.19    107.73 o
   1  -5   7     6315.13     6165.14     70.46 o
   2  -5   7      263.04      271.92     19.42 o
   3  -5   7     9338.55     9342.31    136.82 o
   4  -5   7     2984.74     2967.60     82.12 o
   5  -5   7    15604.13    15664.95    209.04 o
   6  -5   7      253.09      355.53     30.09 o
   7  -5   7      487.02      467.49     34.70 o
  -7  -4   7      400.09      368.37     25.97 o
  -6  -4   7     2781.21     2714.53     75.15 o
  -5  -4   7     1473.95     1337.09     50.65 o
  -4  -4   7       11.17       25.33     11.46 o
  -3  -4   7      122.44      123.31      9.68 o
  -2  -4   7     3281.87     3260.89     68.91 o
  -1  -4   7      543.78      510.75     19.74 o
   0  -4   7    10478.06    10855.89    171.60 o
   1  -4   7       73.32       93.48      6.02 o
   2  -4   7     7496.15     7918.42    118.56 o
   3  -4   7      567.91      613.45     36.59 o
   4  -4   7    16756.19    16237.88    202.05 o
   5  -4   7     6597.66     6555.33    136.93 o
   6  -4   7       15.62       90.94     10.24 o
   7  -4   7      226.41      270.64     22.03 o
  -7  -3   7    10036.46    10444.81    156.96 o
  -6  -3   7      513.80      480.47     34.58 o
  -5  -3   7     1044.97     1048.68     43.04 o
  -4  -3   7    30628.19    32658.20    252.31 o
  -3  -3   7       12.47       14.91     14.02 o
  -2  -3   7    16613.37    17981.85    171.01 o
  -1  -3   7     3890.68     3939.49     53.39 o
   0  -3   7     2817.04     2825.65     46.34 o
   1  -3   7     4031.06     3983.17    103.38 o
   2  -3   7     3709.48     3818.58     83.77 o
   3  -3   7    10502.52    10539.65    154.58 o
   4  -3   7      720.61      713.55     45.61 o
   5  -3   7      913.56      860.94     50.51 o
   6  -3   7      841.21      912.78     55.55 o
   7  -3   7       84.80      102.98     13.40 o
  -8  -2   7      171.91      148.28     12.84 o
  -7  -2   7     9650.40     9738.28    153.60 o
  -6  -2   7        3.71       39.62      6.82 o
  -5  -2   7      783.29      862.24     39.00 o
  -4  -2   7     5001.71     5265.44     94.53 o
  -3  -2   7       82.45       86.75      7.51 o
  -2  -2   7    12099.56    12917.24    146.83 o
  -1  -2   7     1939.38     1994.95     46.49 o
   0  -2   7     1848.00     1826.49     39.08 o
   1  -2   7       91.94      106.28      8.92 o
   2  -2   7    15606.07    15164.39    183.66 o
   3  -2   7     5469.50     5537.99    114.08 o
   4  -2   7     4487.37     4536.85    108.20 o
   5  -2   7     4196.65     4430.44    111.43 o
   6  -2   7     1165.73     1063.05     61.85 o
  -9  -1   7     5695.39     6337.28    139.76 o
  -8  -1   7     1015.85      972.53     52.17 o
  -7  -1   7     1556.33     1856.35     67.37 o
  -6  -1   7     7464.53     7793.25    130.59 o
  -5  -1   7       79.85       76.61      8.46 o
  -4  -1   7     7215.03     7540.79    118.77 o
  -3  -1   7        9.78       16.04     13.39 o
  -2  -1   7     5753.28     5682.83    101.18 o
  -1  -1   7      652.98      695.48     25.02 o
   0  -1   7      752.11      796.42     28.90 o
   1  -1   7       70.34      156.35     12.85 o
   2  -1   7    12941.73    13290.59    172.30 o
   3  -1   7     2298.59     2380.91     74.95 o
   4  -1   7      119.71      150.42     14.21 o
   5  -1   7      252.16      310.95     24.54 o
   6  -1   7      472.69      438.85     36.43 o
  -9   0   7     4606.14     4931.86    127.68 o
  -8   0   7     2333.41     2422.36     86.25 o
  -7   0   7     1415.66     1240.06     63.69 o
  -6   0   7     4700.50     5034.88    113.70 o
  -5   0   7       13.73       47.15     15.72 o
  -4   0   7     1855.65     2177.78     67.23 o
  -3   0   7    13492.89    13670.70    168.80 o
  -2   0   7      775.83      877.95     40.32 o
  -1   0   7      448.94      519.13     22.93 o
   0   0   7    13210.56    12832.15    822.16 o
   1   0   7     3104.85     3213.88    180.09 o
   2   0   7    13989.14    14833.44    186.82 o
   3   0   7     4818.31     5101.71    113.64 o
   4   0   7     1796.53     1841.64     71.82 o
   5   0   7       71.36      161.01     13.46 o
  -9   1   7      606.60      681.63     45.16 o
  -8   1   7      778.47      841.26     57.35 o
  -7   1   7     2045.47     1542.53     72.70 o
  -6   1   7      491.71      661.46     41.93 o
  -5   1   7     1520.91     1591.12     61.92 o
  -4   1   7     6259.83     6323.98    116.96 o
  -3   1   7      353.46      367.65     28.76 o
  -2   1   7      721.81      703.19     38.42 o
  -1   1   7     3140.37     3191.80     97.93 o
   0   1   7    14062.92    13824.69    866.77 o
   1   1   7     2974.05     2994.70    219.97 o
   2   1   7        7.88       10.48     15.30 o
   3   1   7     1838.24     1812.86     70.64 o
   4   1   7      887.93      985.57     57.69 o
  -9   2   7      377.51      521.90     40.49 o
  -8   2   7      207.03      317.45     28.08 o
  -7   2   7      410.21      216.76     14.18 o
  -6   2   7      831.36      839.74     49.08 o
  -5   2   7    24606.63    18788.14    228.25 o
  -4   2   7      320.91      365.89     24.77 o
  -3   2   7       18.04       48.05     16.55 o
  -2   2   7     3657.37     3473.38     86.00 o
  -1   2   7      604.11      689.09     59.28 o
   0   2   7    13560.78    13127.15    852.77 o
   1   2   7     2514.67     2491.14     55.46 o
   2   2   7      154.59      378.67     27.59 o
   3   2   7      859.09      883.08     52.13 o
  -8   3   7      329.04      402.17     29.95 o
  -7   3   7     2187.92     1104.42     56.55 o
  -6   3   7     3560.71     3638.79     96.79 o
  -5   3   7     1773.66     1359.19     58.89 o
  -4   3   7      457.13      468.24     34.41 o
  -3   3   7     1933.56     1888.01     65.91 o
  -2   3   7     2981.56     2633.82     77.44 o
  -1   3   7      865.91      868.73     41.83 o
   0   3   7       59.47       47.05     13.62 o
   1   3   7     4184.76     3949.77    204.28 o
   2   3   7       95.26      123.12     12.42 o
  -8   4   7      741.42      839.89     51.54 o
  -7   4   7     7790.40     4304.15    113.49 o
  -6   4   7      346.54      404.70     28.82 o
  -5   4   7      136.84      139.37     11.26 o
  -4   4   7     1215.14     1213.99     55.63 o
  -3   4   7      199.67      212.06     19.76 o
  -2   4   7     4285.71     4021.95    103.33 o
  -1   4   7      960.60      964.34    102.66 o
   0   4   7     4007.03     3973.24     77.84 o
   1   4   7     1558.45     1497.50     50.20 o
  -6   5   7     2468.06     2623.67     89.41 o
  -5   5   7      442.66      477.57     32.51 o
  -4   5   7       38.97       24.77     19.80 o
  -3   5   7       27.38       25.42     17.27 o
  -2   5   7      527.63      497.61     33.52 o
  -1   5   7     7111.92     7049.66    609.01 o
   1 -10   8     8418.57     8161.31    109.53 o
   2 -10   8      415.04      413.95     22.58 o
  -2  -9   8     2045.30     1946.62     75.17 o
  -1  -9   8     4084.41     3925.36     72.09 o
   0  -9   8     2262.69     2233.91     53.17 o
   1  -9   8     3774.70     3542.33     66.56 o
   2  -9   8        1.95       15.34     12.57 o
   3  -9   8      796.48      827.15     48.73 o
   4  -9   8      757.85      717.59     48.68 o
   5  -9   8       28.74       37.18     20.93 o
  -3  -8   8     1228.50     1157.39     57.31 o
  -2  -8   8     1357.60     1260.43     54.74 o
  -1  -8   8     4313.85     4082.08    184.31 o
   0  -8   8      955.49      940.73     85.51 o
   1  -8   8      231.25      236.76     18.68 o
   2  -8   8      331.26      371.97     24.86 o
   3  -8   8     4168.42     4074.12     99.58 o
   4  -8   8       16.46       16.16     18.87 o
   5  -8   8    11611.45    11089.89    187.28 o
  -5  -7   8       67.92        9.44     22.93 o
  -4  -7   8     1553.31     1399.97     62.33 o
  -3  -7   8     1693.38     1755.10     62.21 o
  -2  -7   8     5537.39     5515.63    107.16 o
  -1  -7   8      460.99      494.60     55.25 o
   0  -7   8     5120.39     5097.76     71.15 o
   1  -7   8      490.89      470.72     22.94 o
   2  -7   8       94.80      114.29     11.14 o
   3  -7   8        0.26       48.72     19.23 o
   4  -7   8     9508.13     9564.15    158.94 o
   5  -7   8     4970.02     4628.35    118.24 o
   6  -7   8      468.86      478.45     35.47 o
  -6  -6   8      392.27      390.83     27.46 o
  -5  -6   8       37.03       45.01      7.17 o
  -4  -6   8     7137.17     7616.26    129.36 o
  -3  -6   8      103.40      143.79     10.16 o
  -2  -6   8     5625.04     5545.03    103.77 o
  -1  -6   8     1934.73     1761.16     40.21 o
   0  -6   8     1905.78     1869.08     80.97 o
   1  -6   8     4128.14     3869.36    140.05 o
   2  -6   8     2994.07     3023.24     78.21 o
   3  -6   8    18777.76    18922.74    221.00 o
   4  -6   8       23.54        8.93     17.83 o
   5  -6   8       88.38      107.13     10.72 o
   6  -6   8        3.43       79.14     10.24 o
  -7  -5   8     3504.18     3322.23     97.98 o
  -6  -5   8      165.40      197.95     14.54 o
  -5  -5   8      238.79      263.17     21.02 o
  -4  -5   8     4417.98     4329.71     93.53 o
  -3  -5   8       13.09       39.89     13.48 o
  -2  -5   8    13762.51    13988.79    164.21 o
  -1  -5   8      118.83      113.36      7.27 o
   0  -5   8     3725.08     3714.68    111.24 o
   1  -5   8      816.92      787.59     28.03 o
   2  -5   8    12311.03    12569.82    166.65 o
   3  -5   8     7733.71     8057.09    139.38 o
   4  -5   8      186.29      283.23     23.22 o
   5  -5   8      600.46      633.10     44.64 o
   6  -5   8       41.88       57.88     23.79 o
  -7  -4   8     1161.22     1325.40     62.71 o
  -6  -4   8    14736.01    14887.57    192.36 o
  -5  -4   8      975.38     1031.93     47.39 o
  -4  -4   8     5673.80     5972.48    106.51 o
  -3  -4   8     1456.34     1461.51     51.89 o
  -2  -4   8     6008.35     5836.57    102.51 o
  -1  -4   8      878.52      887.15     28.06 o
   0  -4   8     9646.47     9919.30    379.33 o
   1  -4   8     8706.02     8991.42    165.51 o
   2  -4   8     2798.99     2921.21     79.71 o
   3  -4   8      929.29      969.37     49.02 o
   4  -4   8       37.48       50.02     17.98 o
   5  -4   8       29.09       51.00     22.00 o
   6  -4   8      123.26      140.54     13.46 o
  -8  -3   8      116.03       70.39     23.56 o
  -7  -3   8     1589.93     1666.88     66.99 o
  -6  -3   8     2058.25     1922.87     68.91 o
  -5  -3   8      315.25      326.97     23.46 o
  -4  -3   8     4742.80     5112.89     98.66 o
  -3  -3   8     7926.75     8340.39    126.01 o
  -2  -3   8     3197.87     3113.94     74.94 o
  -1  -3   8      359.41      394.20     19.77 o
   0  -3   8    11250.12    11698.05    298.16 o
   1  -3   8     3436.88     3526.50    110.07 o
   2  -3   8    10918.01    10731.10    159.26 o
   3  -3   8     8977.72     8115.53    147.08 o
   4  -3   8      127.93      141.28     12.60 o
   5  -3   8      527.29      523.05     38.63 o
   6  -3   8      391.65      373.34     27.34 o
  -8  -2   8     3394.98     3390.04    100.90 o
  -7  -2   8      361.46      473.59     30.71 o
  -6  -2   8     1727.48     1675.88     64.36 o
  -5  -2   8       58.90       53.63     20.25 o
  -4  -2   8     6248.79     6343.39    113.82 o
  -3  -2   8       25.21       45.91      7.03 o
  -2  -2   8     1461.33     1511.74     54.39 o
  -1  -2   8       68.71       67.93     13.34 o
   0  -2   8    13629.39    13667.21    624.39 o
   1  -2   8     2413.81     2309.27     78.72 o
   2  -2   8      330.12      343.38     26.57 o
   3  -2   8      914.07      916.81     50.55 o
   4  -2   8      692.38      691.99     45.69 o
   5  -2   8     2295.63     2366.55     88.05 o
  -8  -1   8     1224.09     1332.60     64.46 o
  -7  -1   8       13.08       34.05      8.84 o
  -6  -1   8      242.03      295.26     19.06 o
  -5  -1   8    15458.98    16636.43    206.11 o
  -4  -1   8      179.70      171.74     16.13 o
  -3  -1   8     1024.27     1093.29     49.79 o
  -2  -1   8     8211.37     8291.16    134.58 o
  -1  -1   8      784.14      850.94     30.02 o
   0  -1   8    23427.46    24518.49   1417.18 o
   1  -1   8     5865.16     5949.26    222.84 o
   2  -1   8       54.04       79.21      8.84 o
   3  -1   8       38.90       68.59      9.85 o
   4  -1   8       42.28       23.10     24.00 o
   5  -1   8     4016.46     3741.21    114.76 o
  -8   0   8      692.78      832.10     54.89 o
  -7   0   8     1948.19     1620.64     74.20 o
  -6   0   8     3203.19     3469.89    100.72 o
  -5   0   8     2545.44     2750.47     85.66 o
  -4   0   8       18.30       23.13     15.30 o
  -3   0   8     4625.70     5026.70    107.74 o
  -2   0   8    15397.52    15699.79    191.22 o
  -1   0   8     1684.73     1883.63     63.81 o
   0   0   8     1319.74     1446.23     40.05 o
   1   0   8     3779.86     3780.45    207.27 o
   2   0   8     1814.19     1898.97     70.64 o
   3   0   8      471.30      535.13     35.90 o
   4   0   8     5590.10     5811.19    136.16 o
  -8   1   8      821.67     1120.15     70.95 o
  -7   1   8    19498.01    11563.35    207.05 o
  -6   1   8       99.02       91.98     10.96 o
  -5   1   8       14.09       54.92     19.38 o
  -4   1   8     3239.06     3191.84     87.67 o
  -3   1   8      237.45      359.67     25.89 o
  -2   1   8     8497.50     8675.52    142.49 o
  -1   1   8      912.32      947.83     58.00 o
   0   1   8      856.39      836.91     33.10 o
   1   1   8       29.50       42.81      7.33 o
   2   1   8      242.05      238.29     16.58 o
   3   1   8      619.90      549.82     35.84 o
  -8   2   8     1669.79     2071.62     90.26 o
  -7   2   8     2074.01     1118.84     61.42 o
  -6   2   8      889.55      905.22     54.53 o
  -5   2   8     3819.24     3569.08     99.34 o
  -4   2   8     2493.87     2393.04     78.64 o
  -3   2   8       53.33       56.34     22.72 o
  -2   2   8      181.87      189.42     16.60 o
  -1   2   8     8068.59     7614.35    633.89 o
   0   2   8      462.84      443.57     21.52 o
   1   2   8      122.05      148.43     41.65 o
   2   2   8      156.86      113.22     13.02 o
  -7   3   8       29.36       25.15     19.98 o
  -6   3   8      720.24      632.71     45.42 o
  -5   3   8        7.02      -17.71     17.71 o
  -4   3   8     2011.13     2103.23     75.56 o
  -3   3   8     1705.17     1903.53     73.61 o
  -2   3   8     5065.29     5024.21    119.01 o
  -1   3   8      436.43      434.42     22.57 o
   0   3   8      475.62      470.49     27.30 o
   1   3   8       43.31       48.61      9.50 o
  -6   4   8      252.98      313.63     25.64 o
  -5   4   8      413.54      363.36     26.12 o
  -4   4   8      284.51      290.66     20.31 o
  -3   4   8    11451.30    11559.57    192.74 o
  -2   4   8        4.56       90.57     11.04 o
  -1   4   8     1738.45     1674.75    108.37 o
  -1  -9   9       14.51       15.50     14.15 o
   0  -9   9      578.31      646.47     31.03 o
   1  -9   9     3498.56     3245.61     73.84 o
   2  -9   9     1365.01     1323.40     43.62 o
   3  -9   9    11095.43    10492.81    179.24 o
  -3  -8   9      182.19      203.48     15.79 o
  -2  -8   9     6190.50     5888.37    124.18 o
  -1  -8   9      130.17      142.87      8.79 o
   0  -8   9      638.47      706.63     30.52 o
   1  -8   9       68.26      102.90      7.17 o
   2  -8   9     5950.00     5676.71    123.43 o
   3  -8   9     8784.65     8499.82    157.69 o
   4  -8   9      205.64      269.06     17.65 o
   5  -8   9     1097.65     1043.59     59.88 o
  -4  -7   9     4863.97     4625.90    110.76 o
  -3  -7   9      186.48      175.39     15.14 o
  -2  -7   9     2808.89     2731.22     79.11 o
  -1  -7   9     4535.76     4308.53     70.40 o
   0  -7   9     3435.70     3293.37     61.67 o
   1  -7   9    11174.94    10744.23    191.12 o
   2  -7   9      266.85      272.74     22.49 o
   4  -7   9      105.06      124.92     11.74 o
   5  -7   9     2484.33     2517.78     94.24 o
  -5  -6   9      252.14      257.25     20.19 o
  -4  -6   9    10969.22    11264.90    167.52 o
  -3  -6   9      476.28      476.32     33.85 o
  -2  -6   9     1805.42     1805.35     63.19 o
  -1  -6   9      258.45      257.90     15.45 o
   0  -6   9     5856.59     5792.95    128.79 o
   1  -6   9     6439.28     6235.82    214.60 o
   2  -6   9     1421.44     1341.77     60.05 o
   3  -6   9       54.94       44.54     19.21 o
   4  -6   9      133.82      141.87     12.69 o
   5  -6   9      771.06     1065.08     60.54 o
  -6  -5   9     2332.72     2493.03     82.70 o
  -5  -5   9      136.63      160.44     13.59 o
  -4  -5   9     3232.57     3124.27     83.21 o
  -3  -5   9       16.14       27.71      6.52 o
  -2  -5   9     3026.55     3036.84     82.14 o
  -1  -5   9     2198.15     2148.54     54.75 o
   0  -5   9     4624.06     4705.08     70.80 o
   1  -5   9      322.46      370.90     19.15 o
   2  -5   9     1486.45     1516.40     60.94 o
   3  -5   9      113.81      145.31     11.41 o
   4  -5   9     1004.19     1071.79     58.77 o
   5  -5   9     2756.68     2492.56     96.72 o
  -7  -4   9      432.82      385.75     31.64 o
  -6  -4   9     3317.02     3514.44     97.82 o
  -5  -4   9     6042.06     6153.03    121.86 o
  -4  -4   9     1151.49     1112.60     51.46 o
  -3  -4   9        9.66       42.03     20.18 o
  -2  -4   9     8255.33     8440.79    136.38 o
  -1  -4   9     1625.06     1673.98     41.99 o
   0  -4   9     8834.71     9213.39    216.92 o
   1  -4   9     4191.39     4151.53     92.18 o
   2  -4   9      589.84      583.16     41.84 o
   3  -4   9      537.97      469.04     33.18 o
   4  -4   9       37.82       62.16     21.79 o
   5  -4   9    11721.12    10572.90    199.06 o
  -7  -3   9        5.25       22.89     18.19 o
  -6  -3   9     1989.37     1940.61     70.04 o
  -5  -3   9      775.93      807.05     44.38 o
  -4  -3   9      498.14      430.03     31.98 o
  -3  -3   9      933.51      916.65     47.04 o
  -2  -3   9    13046.64    13774.42    179.20 o
  -1  -3   9      182.89      182.54      8.44 o
   0  -3   9     2271.96     2262.83     51.71 o
   1  -3   9      825.54      765.55     49.17 o
   2  -3   9     3594.34     3504.96     96.03 o
   3  -3   9     3893.70     3798.25    104.28 o
   4  -3   9     9845.19     9842.31    178.26 o
   5  -3   9     2685.59     2647.34     96.39 o
  -8  -2   9      222.11      220.88     18.21 o
  -7  -2   9    12499.17    12688.00    201.76 o
  -6  -2   9      513.64      521.12     39.77 o
  -5  -2   9      407.38      405.08     27.23 o
  -4  -2   9     6816.43     6805.41    127.68 o
  -3  -2   9        7.28       14.58     11.61 o
  -2  -2   9    21884.97    21936.71    243.72 o
  -1  -2   9     3261.47     3252.24     62.28 o
   0  -2   9      441.98      415.84     32.71 o
   1  -2   9      465.99      502.26     28.20 o
   2  -2   9      735.65      778.87     48.65 o
   3  -2   9     4562.43     4493.29    115.40 o
   4  -2   9      329.68      335.92     28.43 o
  -8  -1   9      794.39      901.68     57.22 o
  -7  -1   9     3161.11     3252.92    103.09 o
  -6  -1   9       83.37      121.54     11.70 o
  -5  -1   9     3166.07     3524.07     99.79 o
  -4  -1   9     8920.79     8980.08    156.33 o
  -3  -1   9      153.17      164.09     17.02 o
  -2  -1   9      960.47     1084.49     53.32 o
  -1  -1   9     5383.42     5690.89    328.03 o
   0  -1   9     1831.77     1907.13    166.25 o
   1  -1   9       10.81       34.49      8.81 o
   2  -1   9     3762.89     3863.45    105.16 o
   3  -1   9     2268.10     2430.13     87.78 o
   4  -1   9     5174.45     5497.55    136.89 o
  -8   0   9      297.59      381.69     27.29 o
  -7   0   9       22.05       46.79     19.47 o
  -6   0   9     1865.59     2304.61     86.25 o
  -5   0   9        0.01       41.10     16.28 o
  -4   0   9     4099.05     4973.89    115.41 o
  -3   0   9       36.78       53.89      9.08 o
  -2   0   9     2413.36     2285.60     77.72 o
  -1   0   9      118.44      171.04      8.64 o
   0   0   9     1661.45     1822.80    164.50 o
   1   0   9      111.35      118.00      7.87 o
   2   0   9     5805.97     6025.08    135.14 o
   3   0   9     1988.23     1939.57     83.27 o
  -7   1   9     2255.33     1222.13     67.88 o
  -6   1   9     1877.11     2076.58     84.06 o
  -5   1   9       23.35      116.69     10.36 o
  -4   1   9       32.15       14.41     21.20 o
  -3   1   9     7848.20     7923.80    149.20 o
  -2   1   9      378.30      360.15     28.12 o
  -1   1   9      841.26      797.72     51.34 o
   0   1   9      108.50      108.58      8.21 o
   1   1   9     3026.16     3053.67    241.13 o
   2   1   9     8358.79     8652.17    172.52 o
  -7   2   9      134.74       21.78     27.68 o
  -6   2   9      176.05      433.06     32.57 o
  -5   2   9     2093.47     2098.18     83.18 o
  -4   2   9     5212.49     5387.92    125.76 o
  -3   2   9      234.95      290.13     19.95 o
  -2   2   9     1160.98     1047.11     58.35 o
  -1   2   9     1036.18     1181.04     59.37 o
   0   2   9     8919.25     9065.30    593.30 o
   1   2   9     1865.97     1825.03    157.13 o
  -6   3   9      148.97      167.68     15.11 o
  -5   3   9    10040.87     8406.92    172.56 o
  -4   3   9      223.36      211.89     20.12 o
  -3   3   9     1143.20     1312.67     66.30 o
  -2   3   9       19.12        0.00     20.30 o
  -1   3   9      938.18     1004.10    166.40 o
   0  -9  10     1868.45     1845.10     52.37 o
   1  -9  10     8639.45     7970.87    111.53 o
  -2  -8  10     5324.47     5160.95    120.01 o
  -1  -8  10     6062.87     5740.56     97.83 o
   0  -8  10     1983.29     1952.76     51.84 o
   1  -8  10     1880.46     1828.71     52.36 o
   2  -8  10      641.88      627.40     44.04 o
   3  -8  10     3750.64     3609.44    108.55 o
  -4  -7  10     2033.69     1919.95     74.78 o
  -3  -7  10       12.88       25.48      8.33 o
  -2  -7  10     2043.78     1859.70     70.98 o
  -1  -7  10     3244.16     3125.93     96.39 o
   0  -7  10     2181.19     2048.52     52.45 o
   1  -7  10      425.42      439.03     25.33 o
   2  -7  10      168.50      174.83     15.20 o
   3  -7  10      873.46      864.26     54.68 o
   4  -7  10       16.11       32.86     24.08 o
  -5  -6  10      298.42      301.07     22.58 o
  -4  -6  10     2806.22     2742.23     86.76 o
  -3  -6  10      193.59      211.14     16.39 o
  -2  -6  10     5294.38     5182.45    115.09 o
  -1  -6  10     1002.11      961.69     35.25 o
   0  -6  10     1763.75     1812.27     48.08 o
   1  -6  10     1693.54     1655.87     47.72 o
   2  -6  10     2309.73     2217.70     82.59 o
   3  -6  10     3148.80     3258.46    102.78 o
   4  -6  10     9639.03     9733.00    187.37 o
  -6  -5  10     1154.31     1144.76     58.70 o
  -5  -5  10       25.41       19.71     17.44 o
  -4  -5  10     3069.59     3010.25     88.47 o
  -3  -5  10       14.13       13.48     14.53 o
  -2  -5  10     8155.06     8241.84    145.58 o
  -1  -5  10     2831.38     2754.84    161.79 o
   0  -5  10       92.61      127.95      7.69 o
   1  -5  10       43.87       51.95     14.74 o
   2  -5  10     1137.98     1090.25     59.80 o
   3  -5  10    16337.32    16778.31    243.19 o
   4  -5  10       41.03       68.09     10.87 o
  -6  -4  10      339.70      314.99     27.18 o
  -5  -4  10     3839.55     3721.21    101.68 o
  -4  -4  10     9042.47     9606.89    162.09 o
  -3  -4  10       31.83       57.49      9.11 o
  -2  -4  10     5368.19     5750.64    123.06 o
  -1  -4  10     1582.77     1533.47     44.17 o
   0  -4  10     6139.56     6360.85    179.95 o
   1  -4  10     3064.87     3073.98     71.56 o
   2  -4  10     7220.32     6928.45    144.87 o
   3  -4  10     4709.11     4776.54    124.91 o
   4  -4  10     1160.87     1227.36     67.39 o
  -7  -3  10      192.58      149.85     12.99 o
  -6  -3  10     4391.26     4280.26    117.21 o
  -5  -3  10      675.71      735.14     48.82 o
  -4  -3  10    11759.37    12713.61    190.53 o
  -3  -3  10     1248.70     1255.81     58.70 o
  -2  -3  10      743.07      654.19     44.49 o
  -1  -3  10        3.34       34.18     13.61 o
   0  -3  10     2162.69     2177.31     54.00 o
   1  -3  10     3011.22     2977.31     66.12 o
   2  -3  10     1242.60     1285.79     63.74 o
   3  -3  10      134.65      112.11     12.30 o
   4  -3  10       83.09       92.47     12.18 o
  -7  -2  10     6584.32     6681.76    153.57 o
  -6  -2  10     4843.18     4831.70    124.59 o
  -5  -2  10       64.69      114.26     11.52 o
  -4  -2  10     2580.15     2847.40     90.00 o
  -3  -2  10     8373.66     8516.76    157.19 o
  -2  -2  10     2584.96     2710.94     86.29 o
  -1  -2  10        3.30        1.44     14.12 o
   0  -2  10     2225.06     2341.81     90.01 o
   1  -2  10     3147.22     3238.08    192.69 o
   2  -2  10     4378.72     4686.85    121.44 o
   3  -2  10     1115.15     1048.70     62.00 o
  -7  -1  10      616.05      595.07     41.79 o
  -6  -1  10     3145.48     3503.62    110.89 o
  -5  -1  10      136.57      194.58     14.54 o
  -4  -1  10     3669.78     3897.05    107.55 o
  -3  -1  10        7.12       75.48     10.18 o
  -2  -1  10     2385.61     2567.39     85.94 o
  -1  -1  10      224.44      295.60     24.61 o
   0  -1  10     5637.95     5738.46    555.72 o
   1  -1  10     2369.77     2366.89    175.97 o
   2  -1  10      322.95      361.58     26.25 o
  -7   0  10      262.30      165.90     15.18 o
  -6   0  10      305.27      332.46     28.25 o
  -5   0  10    12142.54    13738.07    216.15 o
  -4   0  10      186.75      193.76     18.48 o
  -3   0  10     2851.15     2766.26     91.80 o
  -2   0  10       10.63      113.88     10.92 o
  -1   0  10     1654.28     1908.43    103.27 o
   0   0  10    10988.71    11383.36    502.81 o
   1   0  10     1133.10     1275.44     64.81 o
  -6   1  10     2505.23     2875.10    102.73 o
  -5   1  10        6.00       28.72     20.72 o
  -4   1  10     1721.47     1926.47     79.21 o
  -3   1  10     2061.87     2090.19     81.01 o
  -2   1  10     7795.02     7543.27    156.19 o
  -1   1  10     1808.27     1932.56    130.82 o
   0   1  10       33.86       67.80      9.03 o
  -5   2  10     2285.02     1821.06     81.97 o
  -4   2  10        8.75       17.35     20.06 o
  -3   2  10      335.93      333.08     28.04 o
  -2   2  10     6465.60     6549.31    149.28 o
  -1  -8  11      158.53      136.23      8.75 o
   0  -8  11        4.96        5.80     15.62 o
   1  -8  11      320.34      302.00     18.81 o
  -3  -7  11       21.26       45.96     20.75 o
  -2  -7  11     3028.13     3123.31     96.50 o
  -1  -7  11     1788.22     1800.39     52.28 o
   0  -7  11     4655.63     4445.92     85.19 o
   1  -7  11     1672.30     1696.51     53.59 o
   2  -7  11     5499.12     5262.94    136.25 o
  -4  -6  11     4975.82     5125.79    126.72 o
  -3  -6  11     1294.19     1284.49     64.42 o
  -2  -6  11       41.72       54.78      8.78 o
  -1  -6  11      468.95      462.78     23.28 o
   0  -6  11     2889.07     2861.69     89.35 o
   1  -6  11    11392.66    11085.61    357.75 o
   2  -6  11      799.45      874.67     57.91 o
   3  -6  11      208.30      204.82     16.51 o
  -5  -5  11      172.70      169.19     13.23 o
  -4  -5  11     1976.61     2144.48     83.86 o
  -3  -5  11     1984.33     1904.47     76.71 o
  -2  -5  11     7978.93     8034.63    156.54 o
  -1  -5  11     1034.73     1062.22     40.78 o
   0  -5  11     3230.13     3275.92     72.25 o
   1  -5  11     2824.23     2786.06     67.92 o
   2  -5  11     3921.31     3930.16    117.88 o
  -5  -4  11      674.00      740.91     49.10 o
  -4  -4  11      119.15      231.31     19.06 o
  -3  -4  11       64.06       71.55     28.68 o
  -2  -4  11     2506.10     2331.65     86.40 o
  -1  -4  11     1220.65     1275.99     45.06 o
   0  -4  11     5032.85     4901.58    131.00 o
   1  -4  11      195.92      240.75     15.78 o
   2  -4  11       61.67       88.38     11.55 o
   3  -4  11     3883.41     3891.74    123.66 o
  -6  -3  11     1569.60     1785.41     81.04 o
  -5  -3  11     4203.61     4507.21    120.92 o
  -4  -3  11     2852.00     3036.19     98.14 o
  -3  -3  11      141.32      127.55     12.22 o
  -2  -3  11      770.72      831.26     52.14 o
  -1  -3  11      437.92      468.21     65.02 o
   0  -3  11     4324.00     4585.25    139.29 o
   1  -3  11     1082.35     1016.25     45.44 o
   2  -3  11      657.65      548.31     39.44 o
  -6  -2  11     1668.50     1815.80     83.65 o
  -5  -2  11      228.39      219.02     17.14 o
  -4  -2  11      919.29      988.64     58.90 o
  -3  -2  11     3421.57     3785.83    113.71 o
  -2  -2  11     8667.88     8706.65    169.74 o
  -1  -2  11      812.64      738.64     36.32 o
   0  -2  11       87.40      115.39     20.13 o
   1  -2  11     5329.40     5390.74    264.75 o
  -6  -1  11      371.61      426.93     31.33 o
  -5  -1  11     1512.37     1821.62     81.51 o
  -4  -1  11       80.00      138.42     12.86 o
  -3  -1  11       54.28       83.25     11.58 o
  -2  -1  11     5076.85     5510.57    134.64 o
  -1  -1  11      709.32      681.76     64.70 o
   0  -1  11      308.57      365.60     20.78 o
  -5   0  11     4665.24     5255.16    140.06 o
  -4   0  11     3940.82     4343.77    120.26 o
  -3   0  11      956.97     1015.70     59.05 o
  -2   0  11      260.93      242.68     16.79 o
  -1   0  11     6735.85     6655.14    336.84 o
  -2  -6  12     1988.62     1951.35     85.13 o
  -1  -6  12     2479.83     2436.49     65.75 o
   0  -6  12     3420.65     3261.60    259.49 o
  -3  -5  12       69.14      140.64     12.71 o
  -2  -5  12     5258.64     5009.86    135.04 o
  -1  -5  12      646.25      673.25     53.86 o
   0  -5  12      112.74      126.64      9.88 o
   1  -5  12     5704.57     5439.79    144.23 o
  -4  -4  12      516.80      482.96     39.16 o
  -3  -4  12       69.16       92.43     12.42 o
  -2  -4  12     8355.96     8314.11    179.69 o
  -1  -4  12     2561.24     2528.03     66.65 o
   0  -4  12      822.77      788.27     40.19 o
  -4  -3  12     7907.76     8065.79    178.88 o
  -3  -3  12      463.75      514.13     39.06 o
  -2  -3  12       36.37       65.32     26.94 o
  -1  -3  12     4391.83     4545.35    228.92 o
   0  -3  12     4592.38     4564.42    389.72 o
  -3  -2  12     1091.20     1135.12     67.20 o
  -2  -2  12      245.47      257.62     21.20 o
  -1  -2  12      116.01      213.61     11.52 o
 
